# Supplementary material for: Study on the mesomechanical behavior and damage process of coal samples with hole defects under eccentric loading
Source: PLoS One. 2024 May 2;19(5):e0297994. doi: 10.1371/journal.pone.0297994 (PMC11065251; doi:10.1371/journal.pone.0297994)
Supplement: S1 Data — (ZIP) [file pone.0297994.s001.zip]

Archive with 1 entries (1 files):
- Ge-Raw data of numerical simulation test results of coal samples under eccentric load.xls
