# Supplementary material for: Study on the mesomechanical behavior and damage process of coal samples with hole defects under eccentric loading
Source: PLoS One. 2024 May 2;19(5):e0297994. doi: 10.1371/journal.pone.0297994 (PMC11065251; doi:10.1371/journal.pone.0297994)
Supplement: S1 Data — (ZIP) [file pone.0297994.s001.zip › Ge-Raw data of numerical simulation test results of coal samples under eccentric load.xls]

## Sheet: Sheet1
Data of manuscript "Study on the Mesomechanical Behavior and Damage Process of coal samples with Hole Defects under Eccentric Loading"
Data of Figure 6						Data of Figure 7						Data of Figure 8						Data of Figure 9
Loading area=S						Loading area=0.75S						Loading area=0.5S						Loading area=0.25S
Serial number	Axial strain	Volumetric strain	Stress	Number of cracks		Serial number	Axial strain	Volumetric strain	Stress	Number of cracks		Serial number	Axial strain	Volumetric strain	Stress	Number of cracks		Serial number	Axial strain	Volumetric strain	Stress	Number of cracks
1	1.18857e-07	0	981000	0		1	7.01458e-08	8.5421e-07	980908	0		1	3.85893e-08	0	980909	0		1	2.62429e-08	8.1e-07	980909	0
2	5.40456e-07	1e-06	981000	0		2	3.18961e-07	2.34749e-06	980908	0		2	1.7547e-07	1e-06	980908	0		2	1.1933e-07	1.63e-06	980908	0
3	1.2272e-06	3e-06	981000	0		3	7.24254e-07	3.85581e-06	980908	0		3	3.98434e-07	3e-06	980908	0		3	2.70958e-07	2.46e-06	980908	0
4	2.34582e-06	5e-06	981000	0		4	1.38443e-06	5.37961e-06	980908	0		4	7.61619e-07	4e-06	980908	0		4	5.17945e-07	3.29e-06	980908	0
5	4.16795e-06	7e-06	981000	0		5	2.4598e-06	6.91814e-06	980907	0		5	1.35321e-06	6e-06	980908	0		5	9.2026e-07	3.12e-06	980908	0
6	6.42092e-06	8e-06	981000	0		6	4.21145e-06	8.47331e-06	980904	0		6	2.31685e-06	7e-06	980907	0		6	1.57559e-06	3.95e-06	980908	0
7	8.67389e-06	1e-05	981000	0		7	6.46442e-06	1.00451e-05	980899	0		7	3.88651e-06	8e-06	980905	0		7	2.64305e-06	4.79e-06	980907	0
8	1.09269e-05	1.1e-05	981000	0		8	8.71739e-06	1.16335e-05	980890	0		8	6.10442e-06	1e-05	980900	0		8	4.38183e-06	5.64e-06	980904	0
9	1.31798e-05	1.3e-05	981000	0		9	1.09704e-05	1.3238e-05	980880	0		9	8.35739e-06	1.1e-05	980892	0		9	6.63469e-06	6.49e-06	980898	0
10	1.54328e-05	1.4e-05	981000	0		10	1.32233e-05	1.48574e-05	980864	0		10	1.06104e-05	1.1e-05	980881	0		10	8.88766e-06	6.34e-06	980890	0
11	1.76858e-05	1.6e-05	981000	0		11	1.54763e-05	1.6491e-05	980816	0		11	1.28633e-05	1.3e-05	980865	0		11	1.11406e-05	7.2e-06	980878	0
12	1.99387e-05	1.7e-05	980000	0		12	1.77293e-05	1.81383e-05	980668	0		12	1.51163e-05	1.4e-05	980802	0		12	1.33936e-05	8.07e-06	980845	0
13	2.20391e-05	1.9e-05	980000	0		13	1.99822e-05	1.97989e-05	980381	0		13	1.73693e-05	1.5e-05	980536	0		13	1.56466e-05	8.94e-06	980652	0
14	2.39836e-05	2e-05	980000	0		14	2.22352e-05	2.14723e-05	979992	0		14	1.96222e-05	1.7e-05	979794	0		14	1.78995e-05	9.83e-06	979834	0
15	2.62366e-05	2.2e-05	979000	0		15	2.44882e-05	2.31571e-05	979541	0		15	2.18752e-05	1.8e-05	978336	0		15	2.01525e-05	9.71e-06	977668	0
16	2.84896e-05	2.4e-05	978000	0		16	2.67411e-05	2.48524e-05	978951	0		16	2.41282e-05	1.9e-05	976007	0		16	2.24055e-05	1.06e-05	973588	0
17	3.06576e-05	2.5e-05	978000	0		17	2.89941e-05	2.65575e-05	978169	0		17	2.63811e-05	2e-05	972682	0		17	2.46584e-05	1.15e-05	967514	0
18	3.28369e-05	2.7e-05	977000	0		18	3.12471e-05	2.82716e-05	977181	0		18	2.86341e-05	2.1e-05	968347	0		18	2.69114e-05	1.24e-05	959606	0
19	3.50899e-05	2.8e-05	976000	0		19	3.35001e-05	2.99938e-05	975988	0		19	3.08871e-05	2.2e-05	963247	0		19	2.91644e-05	1.33e-05	950046	0
20	3.73429e-05	3e-05	975000	0		20	3.5753e-05	3.17239e-05	974594	0		20	3.31401e-05	2.4e-05	957729	0		20	3.14173e-05	1.33e-05	939173	0
21	3.95958e-05	3.2e-05	974000	0		21	3.8006e-05	3.34623e-05	972970	0		21	3.5393e-05	2.5e-05	951866	0		21	3.36703e-05	1.42e-05	927553	0
22	4.18488e-05	3.3e-05	973000	0		22	4.0259e-05	3.52086e-05	971070	0		22	3.7646e-05	2.6e-05	945594	0		22	3.59233e-05	1.51e-05	915205	0
23	4.41018e-05	3.4e-05	972000	0		23	4.25119e-05	3.69622e-05	969041	0		23	3.9899e-05	2.8e-05	938857	0		23	3.81763e-05	1.61e-05	901994	0
24	4.63548e-05	3.6e-05	971000	0		24	4.47649e-05	3.87218e-05	966876	0		24	4.21519e-05	2.8e-05	931715	0		24	4.04292e-05	1.6e-05	888064	0
25	4.86077e-05	3.7e-05	969000	0		25	4.70179e-05	4.04854e-05	964318	0		25	4.44049e-05	2.9e-05	924344	0		25	4.26822e-05	1.7e-05	873907	0
26	5.08607e-05	3.9e-05	967000	0		26	4.92708e-05	4.22502e-05	961380	0		26	4.66579e-05	3.1e-05	916612	0		26	4.49352e-05	1.8e-05	859847	0
27	5.31137e-05	4.1e-05	965000	0		27	5.15238e-05	4.40143e-05	958304	0		27	4.89108e-05	3.2e-05	908716	0		27	4.71881e-05	1.89e-05	845723	0
28	5.53666e-05	4.1e-05	963000	0		28	5.37768e-05	4.57747e-05	955192	0		28	5.11638e-05	3.3e-05	900906	0		28	4.94411e-05	1.99e-05	831652	0
29	5.76196e-05	4.3e-05	961000	0		29	5.60297e-05	4.75301e-05	952082	0		29	5.34168e-05	3.4e-05	893308	0		29	5.16941e-05	1.99e-05	817896	0
30	5.98726e-05	4.5e-05	959000	0		30	5.82827e-05	4.92783e-05	948898	0		30	5.56697e-05	3.6e-05	885960	0		30	5.3947e-05	2.09e-05	804447	0
31	6.21255e-05	4.6e-05	958000	0		31	6.05357e-05	5.10169e-05	945741	0		31	5.79227e-05	3.7e-05	878599	0		31	5.62e-05	2.19e-05	791198	0
32	6.43785e-05	4.8e-05	957000	0		32	6.27887e-05	5.27445e-05	942807	0		32	6.01757e-05	3.8e-05	871280	0		32	5.8453e-05	2.29e-05	777829	0
33	6.66315e-05	4.9e-05	955000	0		33	6.50416e-05	5.44605e-05	940152	0		33	6.24287e-05	3.9e-05	864363	0		33	6.07059e-05	2.29e-05	764645	0
34	6.88845e-05	5e-05	955000	0		34	6.72946e-05	5.61646e-05	937646	0		34	6.46816e-05	4e-05	857832	0		34	6.29589e-05	2.39e-05	751791	0
35	7.11374e-05	5.2e-05	954000	0		35	6.95476e-05	5.78562e-05	935453	0		35	6.69346e-05	4.1e-05	851723	0		35	6.52119e-05	2.49e-05	739153	0
36	7.33904e-05	5.3e-05	953000	0		36	7.18006e-05	5.95347e-05	933343	0		36	6.91876e-05	4.3e-05	845974	0		36	6.74648e-05	2.6e-05	726630	0
37	7.56434e-05	5.4e-05	953000	0		37	7.40535e-05	6.12013e-05	931122	0		37	7.14405e-05	4.4e-05	840687	0		37	6.97178e-05	2.6e-05	714776	0
38	7.78964e-05	5.6e-05	952000	0		38	7.63065e-05	6.28571e-05	928969	0		38	7.36935e-05	4.5e-05	835619	0		38	7.19708e-05	2.7e-05	703460	0
39	8.01495e-05	5.7e-05	952000	0		39	7.85596e-05	6.45031e-05	926891	0		39	7.59465e-05	4.6e-05	830758	0		39	7.42237e-05	2.8e-05	692687	0
40	8.24025e-05	5.9e-05	952000	0		40	8.08126e-05	6.614e-05	924877	0		40	7.81995e-05	4.8e-05	826130	0		40	7.64766e-05	2.91e-05	682512	0
41	8.46556e-05	6e-05	952000	0		41	8.30657e-05	6.77686e-05	922928	0		41	8.04525e-05	4.9e-05	821748	0		41	7.87296e-05	2.91e-05	672761	0
42	8.69087e-05	6.1e-05	951000	0		42	8.53187e-05	6.93888e-05	921101	0		42	8.27056e-05	5e-05	817729	0		42	8.09825e-05	3.01e-05	664071	0
43	8.91618e-05	6.2e-05	952000	0		43	8.75718e-05	7.1e-05	919435	0		43	8.49586e-05	5.1e-05	813964	0		43	8.32355e-05	3.12e-05	656284	0
44	9.14149e-05	6.4e-05	952000	0		44	8.98249e-05	7.26027e-05	917925	0		44	8.72117e-05	5.3e-05	810546	0		44	8.54885e-05	3.22e-05	649076	0
45	9.3668e-05	6.5e-05	953000	0		45	9.2078e-05	7.41963e-05	916781	0		45	8.94647e-05	5.4e-05	807394	0		45	8.77415e-05	3.23e-05	642842	0
46	9.59211e-05	6.7e-05	954000	0		46	9.43311e-05	7.57805e-05	915882	0		46	9.17178e-05	5.5e-05	804453	0		46	8.99944e-05	3.33e-05	637499	0
47	9.81742e-05	6.8e-05	954000	0		47	9.65842e-05	7.73556e-05	915096	0		47	9.39709e-05	5.6e-05	801652	0		47	9.22474e-05	3.43e-05	632847	0
48	0.000100427	7e-05	955000	0		48	9.88374e-05	7.8922e-05	914146	0		48	9.6224e-05	5.8e-05	798813	0		48	9.45004e-05	3.54e-05	628548	0
49	0.000102681	7.1e-05	956000	0		49	0.000101091	8.048e-05	913151	0		49	9.84771e-05	5.9e-05	795862	0		49	9.67534e-05	3.54e-05	624285	0
50	0.000104934	7.3e-05	957000	0		50	0.000103344	8.20288e-05	912194	0		50	0.00010073	6e-05	792830	0		50	9.90064e-05	3.64e-05	619304	0
51	0.000107187	7.4e-05	958000	0		51	0.000105597	8.3568e-05	911035	0		51	0.000102983	6.2e-05	789916	0		51	0.000101259	3.75e-05	613940	0
52	0.00010944	7.6e-05	958000	0		52	0.00010785	8.50979e-05	909792	0		52	0.000105237	6.3e-05	787050	0		52	0.000103513	3.75e-05	608715	0
53	0.000111693	7.7e-05	958000	0		53	0.000110103	8.66185e-05	908491	0		53	0.00010749	6.4e-05	784123	0		53	0.000105766	3.85e-05	603295	0
54	0.000113947	7.9e-05	958000	0		54	0.000112357	8.81295e-05	907371	0		54	0.000109743	6.5e-05	781185	0		54	0.000108019	3.95e-05	597420	0
55	0.0001162	8e-05	959000	0		55	0.00011461	8.96309e-05	906258	0		55	0.000111996	6.6e-05	778230	0		55	0.000110272	4.06e-05	591328	0
56	0.000118453	8.2e-05	959000	0		56	0.000116863	9.11226e-05	905180	0		56	0.000114249	6.8e-05	775184	0		56	0.000112525	4.06e-05	585181	0
57	0.000120706	8.4e-05	958000	0		57	0.000119116	9.26048e-05	904200	0		57	0.000116502	6.9e-05	772225	0		57	0.000114778	4.16e-05	579170	0
58	0.00012296	8.6e-05	958000	0		58	0.00012137	9.4077e-05	902903	0		58	0.000118756	7e-05	769340	0		58	0.000117031	4.26e-05	573601	0
59	0.000125213	8.7e-05	957000	0		59	0.000123623	9.55385e-05	901528	0		59	0.000121009	7.1e-05	766402	0		59	0.000119284	4.26e-05	568467	0
60	0.000127466	8.9e-05	956000	0		60	0.000125876	9.69895e-05	900146	0		60	0.000123262	7.3e-05	763696	0		60	0.000121537	4.37e-05	563466	0
61	0.000129055	9.1e-05	956000	0		61	0.000128129	9.8431e-05	898596	0		61	0.000125515	7.4e-05	761121	0		61	0.00012379	4.47e-05	558910	0
62	0.00013066	9.3e-05	955000	0		62	0.000130383	9.98646e-05	897241	0		62	0.000127769	7.5e-05	758511	0		62	0.000126044	4.47e-05	554420	0
63	0.000132888	9.4e-05	955000	0		63	0.000132636	0.000101292	896200	0		63	0.000130022	7.6e-05	756247	0		63	0.000128297	4.57e-05	550319	0
64	0.000135142	9.6e-05	955000	0		64	0.000134889	0.000102714	895429	0		64	0.000132275	7.8e-05	754315	0		64	0.00013055	4.68e-05	546931	0
65	0.000137395	9.8e-05	955000	0		65	0.000137143	0.000104132	894865	0		65	0.000134528	7.9e-05	752745	0		65	0.000132803	4.68e-05	544073	0
66	0.000139648	0.0001	955000	0		66	0.000139396	0.000105548	894610	0		66	0.000136782	8e-05	751600	0		66	0.000135056	4.78e-05	541754	0
67	0.000141902	0.000102	956000	0		67	0.000141649	0.000106963	894746	0		67	0.000139035	8.1e-05	750841	0		67	0.000137309	4.88e-05	540022	0
68	0.000144155	0.000104	957000	0		68	0.000143903	0.000108379	895631	0		68	0.000141288	8.3e-05	750509	0		68	0.000139563	4.88e-05	538596	0
69	0.000146408	0.000106	959000	0		69	0.000146156	0.000109796	897381	0		69	0.000143542	8.4e-05	750572	0		69	0.000141816	4.98e-05	537642	0
70	0.000148662	0.000108	963000	0		70	0.00014841	0.000111214	900195	0		70	0.000145795	8.5e-05	751433	0		70	0.000144069	5.09e-05	537204	0
71	0.000150915	0.000109	967000	0		71	0.000150663	0.000112635	903965	0		71	0.000148048	8.5e-05	753223	0		71	0.000146322	5.09e-05	537500	0
72	0.000153168	0.000112	972000	0		72	0.000152916	0.000114057	908629	0		72	0.000150302	8.5e-05	755845	0		72	0.000148575	5.19e-05	538488	0
73	0.000155422	0.000113	977000	0		73	0.00015517	0.000115481	914049	0		73	0.000152555	8.4e-05	759384	0		73	0.000150828	5.29e-05	540191	0
74	0.000157675	0.000116	983000	0		74	0.000157423	0.000116906	920170	0		74	0.000154808	9.3e-05	763843	0		74	0.000153082	5.29e-05	542711	0
75	0.000159928	0.000118	990000	0		75	0.000159677	0.000118333	926907	0		75	0.000157061	9.2e-05	769093	0		75	0.000155335	5.39e-05	546238	0
76	0.000162182	0.000119	997000	0		76	0.00016193	0.000119761	934031	0		76	0.000159315	9.2e-05	774925	0		76	0.000157588	5.5e-05	550628	0
77	0.000164435	0.000122	1000000	0		77	0.000164183	0.000121193	941590	0		77	0.000161568	9.1e-05	781180	0		77	0.000159841	5.5e-05	555645	0
78	0.000166689	0.000123	1010000	0		78	0.000166437	0.000122626	949233	0		78	0.000163821	9e-05	787806	0		78	0.000162094	5.6e-05	560929	0
79	0.000168942	0.000125	1020000	0		79	0.00016869	0.000124064	956965	0		79	0.000166075	9.9e-05	794665	0		79	0.000164347	5.7e-05	566598	0
80	0.000171195	0.000128	1030000	0		80	0.000170944	0.000125506	964379	0		80	0.000168328	9.9e-05	801492	0		80	0.000166601	5.7e-05	572625	0
81	0.000173449	0.000129	1030000	0		81	0.000173197	0.000126952	971381	0		81	0.000170581	9.8e-05	808239	0		81	0.000168854	5.8e-05	578937	0
82	0.000175702	0.000132	1040000	0		82	0.00017545	0.000128404	977850	0		82	0.000172835	9.7e-05	814773	0		82	0.000171107	5.9e-05	585079	0
83	0.000177955	0.000134	1040000	0		83	0.000177704	0.00012986	983721	0		83	0.000174275	9.6e-05	818857	0		83	0.00017336	5.9e-05	590960	0
84	0.000180209	0.000135	1050000	0		84	0.000179957	0.00013132	989098	0		84	0.000175018	0.000106	820954	0		84	0.000175613	6e-05	596554	0
85	0.000182462	0.000138	1050000	0		85	0.000182211	0.000132783	993942	0		85	0.000176229	0.000105	824363	0		85	0.000177867	6.11e-05	601853	0
86	0.000184716	0.00014	1060000	0		86	0.000184464	0.000134249	998316	0		86	0.000178177	0.000104	829714	0		86	0.00018012	6.11e-05	606887	0
87	0.000186309	0.000142	1060000	0		87	0.000186717	0.000135717	1002350	0		87	0.00018043	0.000103	835529	0		87	0.000182373	6.21e-05	611419	0
88	0.000187973	0.000144	1060000	0		88	0.000188971	0.000137186	1006000	0		88	0.000182683	0.000103	841116	0		88	0.000184296	6.31e-05	614929	0
89	0.000190216	0.000146	1070000	0		89	0.000191224	0.000138656	1009350	0		89	0.000184937	0.000112	846312	0		89	0.000186266	6.4e-05	618190	0
90	0.000192469	0.000148	1070000	0		90	0.000193477	0.000140128	1012510	0		90	0.00018719	0.000111	851145	0		90	0.000188519	6.4e-05	621329	0
91	0.000194723	0.00015	1070000	0		91	0.000195731	0.000141601	1015490	0		91	0.000189443	0.00011	855598	0		91	0.000190772	6.5e-05	624025	0
92	0.000196647	0.000152	1080000	0		92	0.000197812	0.000143076	1018200	0		92	0.000191697	0.00011	859754	0		92	0.000193026	6.6e-05	626255	0
93	0.000197335	0.000154	1080000	0		93	0.000200066	0.000144551	1021080	0		93	0.00019395	0.000109	863534	0		93	0.000195279	6.6e-05	628074	0
94	0.000198433	0.000156	1080000	0		94	0.000202319	0.000146027	1024010	0		94	0.000196203	0.000118	866871	0		94	0.000197532	6.7e-05	629101	0
95	0.000200222	0.000158	1080000	0		95	0.000204572	0.000147505	1027090	0		95	0.000198457	0.000118	869839	0		95	0.00019969	6.8e-05	629438	0
96	0.000202475	0.00016	1080000	0		96	0.000206826	0.000148986	1030270	0		96	0.00020071	0.000117	872395	0		96	0.000201943	6.9e-05	629480	0
97	0.000204729	0.000162	1090000	0		97	0.000209079	0.00015047	1033700	0		97	0.000202963	0.000116	874535	0		97	0.000204196	6.9e-05	628925	0
98	0.000206982	0.000164	1090000	0		98	0.000211333	0.000151956	1037310	0		98	0.000205217	0.000115	876410	0		98	0.000206449	7e-05	627909	0
99	0.000209235	0.000167	1090000	0		99	0.000213586	0.000153444	1041100	0		99	0.00020747	0.000115	877957	0		99	0.000208702	7.09e-05	626518	0
100	0.000211489	0.000168	1100000	0		100	0.000215839	0.00015493	1045030	0		100	0.000209723	0.000124	879298	0		100	0.000210956	7.19e-05	624801	0
101	0.000213742	0.00017	1100000	0		101	0.000218093	0.000156415	1049090	0		101	0.000211977	0.000123	880526	0		101	0.000213209	7.19e-05	622845	0
102	0.000215995	0.000172	1110000	0		102	0.000220346	0.000157899	1053190	0		102	0.00021423	0.000122	881670	0		102	0.000215462	7.29e-05	620686	0
103	0.000218249	0.000174	1110000	0		103	0.000222599	0.000159381	1057360	0		103	0.000216483	0.000122	882680	0		103	0.000217715	7.39e-05	618383	0
104	0.000219782	0.000177	1120000	0		104	0.000224853	0.000160862	1061600	0		104	0.000218736	0.000121	883607	0		104	0.000219968	7.49e-05	615815	0
105	0.000220258	0.000178	1120000	0		105	0.000227106	0.000162342	1065930	0		105	0.000219924	0.00013	884072	0		105	0.000222221	7.48e-05	613238	0
106	0.000220969	0.00018	1120000	0		106	0.00022936	0.000163822	1070350	0		106	0.000220431	0.00013	884266	0		106	0.000224475	7.58e-05	610504	0
107	0.000222126	0.000182	1120000	0		107	0.000231613	0.000165302	1074870	0		107	0.000221254	0.000129	884565	0		107	0.000226728	7.68e-05	607648	0
108	0.000224003	0.000184	1120000	0		108	0.000233866	0.000166781	1079500	0		108	0.000222593	0.000128	885053	0		108	0.000228981	7.78e-05	604653	0
109	0.000226257	0.000186	1130000	0		109	0.00023612	0.000168259	1084180	0		109	0.00022458	0.000127	885772	0		109	0.000231234	7.87e-05	601502	0
110	0.00022851	0.000188	1130000	0		110	0.000238373	0.000169738	1088880	0		110	0.000226097	0.000137	886347	0		110	0.000233487	7.87e-05	598281	0
111	0.000230763	0.000189	1140000	0		111	0.000240626	0.000171215	1093660	0		111	0.000228282	0.000136	887274	0		111	0.00023574	7.97e-05	595029	0
112	0.000233017	0.000192	1150000	0		112	0.00024288	0.000172691	1098580	0		112	0.000230535	0.000135	888267	0		112	0.000237993	8.06e-05	591723	0
113	0.00023527	0.000193	1150000	0		113	0.000245133	0.000174164	1103590	0		113	0.000232788	0.000135	889392	0		113	0.000240247	8.16e-05	588566	0
114	0.000237523	0.000196	1160000	0		114	0.000247386	0.000175637	1108660	0		114	0.000235042	0.000134	890621	0		114	0.0002425	8.26e-05	585432	0
115	0.000239777	0.000197	1160000	0		115	0.00024964	0.00017711	1113770	0		115	0.000237295	0.000133	891950	0		115	0.000244753	8.25e-05	582282	0
116	0.00024203	0.0002	1170000	0		116	0.000251893	0.000178583	1118960	0		116	0.000239548	0.000143	893446	0		116	0.000247006	8.35e-05	579106	0
117	0.000244283	0.000201	1170000	0		117	0.000254146	0.000180057	1124190	0		117	0.000241801	0.000142	895099	0		117	0.000249259	8.44e-05	575892	0
118	0.000246537	0.000202	1180000	0		118	0.0002564	0.00018153	1129430	0		118	0.000244055	0.000141	896855	0		118	0.000251512	8.54e-05	572676	0
119	0.00024879	0.000205	1180000	0		119	0.000258653	0.000183002	1134650	0		119	0.000246308	0.00014	898802	0		119	0.000253765	8.63e-05	569488	0
120	0.000251043	0.000206	1190000	0		120	0.000260906	0.000184471	1139840	0		120	0.000248561	0.00014	900913	0		120	0.000256018	8.73e-05	566332	0
121	0.000253297	0.000208	1200000	0		121	0.00026316	0.000185939	1144920	0		121	0.000250815	0.000149	903063	0		121	0.000258272	8.72e-05	563238	0
122	0.00025555	0.00021	1200000	0		122	0.000265413	0.000187403	1149960	0		122	0.000253068	0.000148	905227	0		122	0.000260525	8.82e-05	560134	0
123	0.000257803	0.000212	1210000	0		123	0.000267666	0.000188865	1154940	0		123	0.000255321	0.000148	907391	0		123	0.000262778	8.91e-05	557208	0
124	0.000260057	0.000213	1210000	0		124	0.00026992	0.000190326	1159830	0		124	0.000257575	0.000147	909623	0		124	0.000265031	9.01e-05	554462	0
125	0.00026231	0.000216	1220000	0		125	0.000272173	0.000191789	1164620	0		125	0.000259828	0.000146	911940	0		125	0.000267284	9.1e-05	551894	0
126	0.000264563	0.000217	1230000	0		126	0.000274427	0.000193254	1169330	0		126	0.000262081	0.000155	914421	0		126	0.000269537	9.2e-05	549431	0
127	0.000266817	0.000218	1230000	0		127	0.00027668	0.000194725	1173900	0		127	0.000264334	0.000155	917009	0		127	0.00027179	9.29e-05	547120	0
128	0.00026907	0.000218	1240000	0		128	0.000278933	0.000196202	1178350	0		128	0.000266588	0.000154	919769	0		128	0.000274043	9.29e-05	544979	0
129	0.000271323	0.000218	1240000	0		129	0.000281187	0.000197687	1182700	0		129	0.000268841	0.000153	922647	0		129	0.000276296	9.38e-05	543065	0
130	0.000273577	0.000227	1250000	0		130	0.00028344	0.000199179	1186960	0		130	0.000271094	0.000153	925653	0		130	0.00027855	9.48e-05	541283	0
131	0.00027583	0.000226	1250000	0		131	0.000285693	0.000200678	1191120	0		131	0.000273347	0.000152	928773	0		131	0.000280803	9.57e-05	539685	0
132	0.000278083	0.000225	1260000	0		132	0.000287947	0.000202182	1195220	0		132	0.000275601	0.000161	931891	0		132	0.000283056	9.66e-05	538298	0
133	0.000280337	0.000224	1260000	0		133	0.0002902	0.000203689	1199310	0		133	0.000277854	0.00016	935122	0		133	0.000285309	9.76e-05	537199	0
134	0.00028259	0.000233	1270000	0		134	0.000292453	0.000205201	1203400	0		134	0.000280107	0.00016	938457	0		134	0.000287562	9.85e-05	536372	0
135	0.000284843	0.000233	1270000	0		135	0.000294707	0.000206718	1207520	0		135	0.000282361	0.000159	941876	0		135	0.000289815	9.84e-05	535694	0
136	0.000287097	0.000232	1270000	0		136	0.00029696	0.000208239	1211620	0		136	0.000284614	0.000158	945556	0		136	0.000292068	9.94e-05	535293	0
137	0.00028935	0.000231	1280000	0		137	0.000299213	0.000209766	1215670	0		137	0.000286867	0.000167	949052	0		137	0.000294321	0.0001	535161	0
138	0.000291603	0.00024	1280000	0		138	0.000301467	0.000211298	1219700	0		138	0.00028912	0.000167	952602	0		138	0.000296574	0.000101	535294	0
139	0.000293857	0.000239	1290000	0		139	0.00030372	0.000212836	1223750	0		139	0.000291374	0.000166	956176	0		139	0.000298827	0.000102	535699	0
140	0.00029611	0.000238	1290000	0		140	0.000305973	0.000214382	1227780	0		140	0.000293627	0.000165	959767	0		140	0.00030108	0.000103	536382	0
141	0.000298363	0.000237	1290000	0		141	0.000308227	0.000215934	1231810	0		141	0.00029588	0.000165	963339	0		141	0.000303333	0.000103	537304	0
142	0.000300617	0.000246	1300000	0		142	0.00031048	0.000217492	1235840	0		142	0.000298134	0.000174	966928	0		142	0.000305587	0.000104	538351	0
143	0.00030287	0.000245	1300000	0		143	0.000312733	0.000219054	1239820	0		143	0.000300387	0.000173	970585	0		143	0.00030784	0.000105	539516	0
144	0.000305123	0.000244	1310000	0		144	0.000314987	0.000220621	1244080	0		144	0.00030264	0.000172	974222	0		144	0.000310093	0.000106	540788	0
145	0.000307377	0.000243	1310000	0		145	0.00031724	0.000222191	1248110	0		145	0.000304893	0.000172	977867	0		145	0.000312346	0.000107	542128	0
146	0.00030963	0.000252	1310000	0		146	0.000319494	0.000223763	1252130	0		146	0.000307147	0.000171	981511	0		146	0.000314599	0.000108	543603	0
147	0.000311883	0.000251	1320000	0		147	0.000321747	0.000225338	1256090	0		147	0.0003094	0.00017	985099	0		147	0.000316852	0.000108	545278	0
148	0.000314137	0.00025	1320000	0		148	0.000324	0.000226914	1260060	0		148	0.000311653	0.00018	988604	0		148	0.000319105	0.000109	547264	0
149	0.00031639	0.000249	1330000	0		149	0.000326254	0.000228491	1264040	0		149	0.000313907	0.000179	992070	0		149	0.000321358	0.000109	549099	0
150	0.000318643	0.000258	1330000	0		150	0.000328507	0.000230071	1267990	0		150	0.00031616	0.000178	995521	0		150	0.000323611	0.00011	551008	0
151	0.000320897	0.000257	1330000	0		151	0.00033076	0.000231651	1271950	0		151	0.000318413	0.000177	998894	0		151	0.000325864	0.000111	553060	0
152	0.00032315	0.000256	1340000	0		152	0.000333014	0.000233232	1275910	0		152	0.000320666	0.000177	1002190	0		152	0.000328117	0.000111	555304	0
153	0.000325403	0.000255	1340000	0		153	0.000335267	0.000234815	1279830	0		153	0.00032292	0.000186	1005480	0		153	0.00033037	0.000112	557722	0
154	0.000327657	0.000264	1350000	0		154	0.000337521	0.000236398	1283710	0		154	0.000325173	0.000185	1008650	0		154	0.000332623	0.000113	560275	0
155	0.00032991	0.000263	1350000	0		155	0.000339774	0.000237983	1287540	0		155	0.000327426	0.000185	1011800	0		155	0.000334876	0.000114	562987	0
156	0.000332163	0.000262	1350000	0		156	0.000342027	0.000239569	1291300	0		156	0.00032968	0.000184	1014990	0		156	0.000337129	0.000115	565869	0
157	0.000334417	0.000261	1360000	0		157	0.000344281	0.000241157	1295040	0		157	0.000331933	0.000183	1018170	0		157	0.000339382	0.000115	568927	0
158	0.00033667	0.00027	1360000	0		158	0.000346534	0.000242747	1298760	0		158	0.000334186	0.000183	1021350	0		158	0.000341636	0.000116	572098	0
159	0.000338923	0.000269	1370000	0		159	0.000348787	0.000244336	1302450	0		159	0.00033644	0.000192	1024570	0		159	0.000343889	0.000117	575376	0
160	0.000341177	0.000268	1370000	0		160	0.000351041	0.000245926	1306100	0		160	0.000338693	0.000191	1027810	0		160	0.000346142	0.000117	578692	0
161	0.00034343	0.000267	1370000	0		161	0.000353294	0.000247516	1309740	0		161	0.000340946	0.00019	1031030	0		161	0.000348395	0.000117	581961	0
162	0.000345683	0.000276	1380000	0		162	0.000355548	0.000249106	1313340	0		162	0.000343199	0.00019	1034230	0		162	0.000350648	0.000118	585153	0
163	0.000347937	0.000275	1380000	0		163	0.000357801	0.000250696	1316890	0		163	0.000345453	0.000189	1037470	0		163	0.000352901	0.000119	588268	0
164	0.00035019	0.000274	1390000	0		164	0.000360054	0.000252285	1320440	0		164	0.000347706	0.000198	1040730	0		164	0.000355154	0.00012	591301	0
165	0.000352444	0.000283	1390000	0		165	0.000362308	0.000253874	1323970	0		165	0.000349959	0.000197	1044020	0		165	0.000357407	0.000121	594231	0
166	0.000354697	0.000282	1390000	0		166	0.000364561	0.000255462	1327460	0		166	0.000352213	0.000197	1047380	0		166	0.00035966	0.000121	597007	0
167	0.00035695	0.000281	1400000	0		167	0.000366815	0.000257049	1331000	0		167	0.000354466	0.000196	1050760	0		167	0.000361913	0.000122	599594	0
168	0.000359204	0.00028	1400000	0		168	0.000369068	0.000258635	1334550	0		168	0.000356719	0.000195	1054150	0		168	0.000364166	0.000123	601976	0
169	0.000361457	0.000289	1410000	0		169	0.000371321	0.00026022	1338110	0		169	0.000358973	0.000205	1057520	0		169	0.000366419	0.000124	604182	0
170	0.00036371	0.000288	1410000	0		170	0.000373575	0.000261803	1341650	0		170	0.000361226	0.000204	1060890	0		170	0.000368672	0.000124	606183	0
171	0.000365964	0.000287	1410000	0		171	0.000375828	0.000263386	1345180	0		171	0.000363479	0.000203	1064180	0		171	0.000370925	0.000124	608052	0
172	0.000368217	0.000286	1420000	0		172	0.000378082	0.000264966	1348700	0		172	0.000365733	0.000202	1067400	0		172	0.000373178	0.000125	609841	0
173	0.00037047	0.000295	1420000	0		173	0.000380335	0.000266545	1352210	0		173	0.000367986	0.000202	1070570	0		173	0.000375432	0.000126	611542	0
174	0.000372724	0.000294	1430000	0		174	0.000382588	0.000268122	1355710	0		174	0.000370239	0.000201	1073630	0		174	0.000377685	0.000126	613105	0
175	0.000374977	0.000293	1430000	0		175	0.000384842	0.000269698	1359190	0		175	0.000372492	0.00021	1076590	0		175	0.000379938	0.000127	614594	0
176	0.000377231	0.000292	1430000	0		176	0.000387095	0.000271271	1362670	0		176	0.000374746	0.00021	1079460	0		176	0.000382191	0.000128	616004	0
177	0.000379484	0.000301	1440000	0		177	0.000389349	0.000272843	1366190	0		177	0.000376999	0.000209	1082230	0		177	0.000384444	0.000129	617306	0
178	0.000381737	0.0003	1440000	0		178	0.000391602	0.000274413	1369740	0		178	0.000379252	0.000208	1084890	0		178	0.000386697	0.000129	618537	0
179	0.000383991	0.000299	1450000	0		179	0.000393855	0.000275981	1373290	0		179	0.000381506	0.000207	1087440	0		179	0.00038895	0.00013	619730	0
180	0.000386244	0.000298	1450000	0		180	0.000396109	0.000277545	1376820	0		180	0.000383759	0.000217	1089900	0		180	0.000391203	0.000131	620890	0
181	0.000388497	0.000307	1450000	0		181	0.000398362	0.000279105	1380330	0		181	0.000386012	0.000216	1092300	0		181	0.000393456	0.000131	621971	0
182	0.000390751	0.000306	1460000	0		182	0.000400616	0.000280661	1383850	0		182	0.000388266	0.000215	1094650	0		182	0.000395709	0.000132	623092	0
183	0.000393004	0.000305	1460000	0		183	0.000402869	0.00028221	1387380	0		183	0.000390519	0.000214	1096960	0		183	0.000397962	0.000133	624242	0
184	0.000395258	0.000305	1470000	0		184	0.000405122	0.000283753	1390910	0		184	0.000392772	0.000214	1099230	0		184	0.000400215	0.000134	625321	0
185	0.000397511	0.000314	1470000	0		185	0.000407376	0.000285289	1394460	0		185	0.000395026	0.000223	1101520	0		185	0.000402468	0.000133	626401	0
186	0.000399764	0.000313	1470000	0		186	0.000409629	0.000286819	1398020	0		186	0.000397279	0.000222	1103750	0		186	0.000404722	0.000134	627464	0
187	0.000402018	0.000312	1480000	0		187	0.000411883	0.000288343	1401530	0		187	0.000399532	0.000221	1106000	0		187	0.000406975	0.000135	628487	0
188	0.000404271	0.000312	1480000	0		188	0.000414136	0.000289861	1405080	0		188	0.000401786	0.000221	1108250	0		188	0.000409228	0.000136	629461	0
189	0.000406525	0.000321	1480000	0		189	0.00041639	0.000291372	1408620	0		189	0.000404039	0.00022	1110530	0		189	0.000411481	0.000136	630415	0
190	0.000408778	0.00032	1490000	0		190	0.000418643	0.000292878	1412170	0		190	0.000406292	0.00023	1112830	0		190	0.000413734	0.000137	631374	0
191	0.000411031	0.00032	1490000	0		191	0.000420896	0.000294378	1415710	0		191	0.000408546	0.00023	1115150	0		191	0.000415987	0.000138	632314	0
192	0.000413285	0.000319	1500000	0		192	0.00042315	0.000295873	1419240	0		192	0.000410799	0.00023	1117500	0		192	0.00041824	0.000138	633168	0
193	0.000415538	0.000328	1500000	0		193	0.000425403	0.000297364	1422770	0		193	0.000413052	0.00023	1119860	0		193	0.000420493	0.000139	634020	0
194	0.000417792	0.000328	1500000	0		194	0.000427657	0.000298849	1426290	0		194	0.000415306	0.00023	1122260	0		194	0.000422746	0.00014	634912	0
195	0.000420045	0.000327	1510000	0		195	0.00042991	0.000300331	1429820	0		195	0.000417559	0.00024	1124680	0		195	0.000424999	0.000141	635789	0
196	0.000422298	0.000327	1510000	0		196	0.000432164	0.00030181	1433370	0		196	0.000419812	0.00023	1127110	0		196	0.000427252	0.000141	636695	0
197	0.000424552	0.000336	1510000	0		197	0.000434417	0.000303285	1436930	0		197	0.000422066	0.00023	1129580	0		197	0.000429505	0.000142	637626	0
198	0.000426805	0.000336	1520000	0		198	0.000436671	0.000304757	1440520	0		198	0.000424319	0.00023	1132080	0		198	0.000431759	0.000143	638578	0
199	0.000429059	0.000335	1520000	0		199	0.000438924	0.000306225	1444100	0		199	0.000426572	0.00023	1134600	0		199	0.000434012	0.000144	639555	0
200	0.000431312	0.000334	1530000	0		200	0.000441177	0.00030769	1447700	0		200	0.000428826	0.00024	1137160	0		200	0.000436265	0.000144	640606	0
201	0.000433565	0.000334	1530000	0		201	0.000443431	0.000309151	1451320	0		201	0.000431079	0.00024	1139760	0		201	0.000438518	0.000144	641703	0
202	0.000435819	0.000343	1530000	0		202	0.000445684	0.000310609	1454920	0		202	0.000433333	0.00024	1142320	0		202	0.000440771	0.000145	642843	0
203	0.000438072	0.000343	1540000	0		203	0.000447938	0.000312065	1458460	0		203	0.000435586	0.00024	1144870	0		203	0.000443024	0.000145	644008	0
204	0.000440326	0.000342	1540000	0		204	0.000450191	0.000313519	1461980	0		204	0.000437839	0.00024	1147400	0		204	0.000445277	0.000146	645208	0
205	0.000442579	0.000342	1550000	0		205	0.000452445	0.000314971	1465500	0		205	0.000440093	0.00025	1149940	0		205	0.00044753	0.000147	646490	0
206	0.000444833	0.000352	1550000	0		206	0.000454698	0.000316421	1469050	0		206	0.000442346	0.00025	1152500	0		206	0.000449783	0.000148	647778	0
207	0.000447086	0.000351	1550000	0		207	0.000456952	0.000317868	1472600	0		207	0.000444599	0.00025	1155050	0		207	0.000452036	0.000148	649125	0
208	0.000449339	0.000351	1560000	0		208	0.000459205	0.000319314	1476140	0		208	0.000446853	0.00025	1157600	0		208	0.00045429	0.000149	650555	0
209	0.000451593	0.00035	1560000	0		209	0.000461459	0.000320758	1479670	0		209	0.000449106	0.00025	1160160	0		209	0.000456543	0.00015	652068	0
210	0.000453846	0.00036	1570000	0		210	0.000463712	0.000322199	1483200	0		210	0.000451359	0.00024	1162750	0		210	0.000458796	0.000151	653646	0
211	0.0004561	0.000359	1570000	0		211	0.000465965	0.000323637	1486740	0		211	0.000453613	0.00025	1165350	0		211	0.000461049	0.000151	655325	0
212	0.000458353	0.000359	1570000	0		212	0.000468219	0.000325074	1490270	0		212	0.000455866	0.00025	1167970	0		212	0.000463302	0.000152	657097	0
213	0.000460606	0.000358	1580000	0		213	0.000470472	0.00032651	1493820	0		213	0.00045812	0.00025	1170590	0		213	0.000465555	0.000153	658943	0
214	0.00046286	0.000368	1580000	0		214	0.000472726	0.000327944	1497420	0		214	0.000460373	0.00025	1173180	0		214	0.000467808	0.000153	660863	0
215	0.000465113	0.000367	1580000	0		215	0.000474979	0.000329378	1501040	0		215	0.000462626	0.00025	1175750	0		215	0.000470061	0.000154	662884	0
216	0.000467367	0.000367	1590000	0		216	0.000477233	0.000330809	1504680	0		216	0.00046488	0.00026	1178340	0		216	0.000472314	0.000154	665001	0
217	0.00046962	0.000367	1590000	0		217	0.000479486	0.00033224	1508330	0		217	0.000467133	0.00026	1180930	0		217	0.000474567	0.000155	667198	0
218	0.000471874	0.000376	1600000	0		218	0.00048174	0.00033367	1511990	0		218	0.000469386	0.00026	1183510	0		218	0.000476821	0.000156	669473	0
219	0.000474127	0.000376	1600000	0		219	0.000483993	0.000335101	1515650	0		219	0.00047164	0.00026	1186090	0		219	0.000479074	0.000157	671780	0
220	0.000476381	0.000375	1600000	0		220	0.000486247	0.000336531	1519330	0		220	0.000473893	0.00026	1188700	0		220	0.000481327	0.000157	674081	0
221	0.000478634	0.000375	1610000	0		221	0.0004885	0.000337962	1523030	0		221	0.000476147	0.00027	1191350	0		221	0.00048358	0.000158	676391	0
222	0.000480887	0.000374	1610000	0		222	0.000490754	0.000339395	1526730	0		222	0.0004784	0.00027	1194000	0		222	0.000485833	0.000159	678763	0
223	0.000483141	0.000384	1620000	0		223	0.000493007	0.000340832	1530420	0		223	0.000480653	0.00027	1196700	0		223	0.000488086	0.00016	681181	0
224	0.000485394	0.000383	1620000	0		224	0.000495261	0.000342271	1534140	0		224	0.000482907	0.00026	1199420	0		224	0.000490339	0.00016	683624	0
225	0.000487648	0.000383	1630000	0		225	0.000497514	0.000343716	1537870	0		225	0.00048516	0.00026	1202160	0		225	0.000492592	0.000161	686062	0
226	0.000489901	0.000382	1630000	0		226	0.000499767	0.000345167	1541630	0		226	0.000487413	0.00026	1204920	0		226	0.000494845	0.000162	688556	0
227	0.000492155	0.000392	1630000	0		227	0.000502021	0.000346624	1545390	0		227	0.000489667	0.00027	1207690	0		227	0.000497099	0.000163	690967	0
228	0.000494408	0.000391	1640000	0		228	0.000504274	0.000348088	1549160	0		228	0.00049192	0.00027	1210500	0		228	0.000499352	0.000164	693398	0
229	0.000496661	0.000391	1640000	0		229	0.000506528	0.000349558	1552970	0		229	0.000494174	0.00027	1213330	0		229	0.000501605	0.000164	695824	0
230	0.000498915	0.00039	1650000	0		230	0.000508781	0.00035103	1556730	0		230	0.000496427	0.00027	1216190	0		230	0.000503858	0.000165	698257	0
231	0.000501168	0.0004	1650000	0		231	0.000511035	0.000352506	1560510	0		231	0.00049868	0.00027	1219090	0		231	0.000506111	0.000165	700699	0
232	0.000503422	0.000399	1660000	0		232	0.000513288	0.000353985	1564330	0		232	0.000500934	0.00028	1222020	0		232	0.000508364	0.000166	703139	0
233	0.000505675	0.000399	1660000	0		233	0.000515542	0.000355467	1568160	0		233	0.000503187	0.00028	1224970	0		233	0.000510617	0.000166	705548	0
234	0.000507929	0.000398	1660000	0		234	0.000517795	0.000356952	1572010	0		234	0.000505441	0.00028	1227900	0		234	0.00051287	0.000167	707981	0
235	0.000510182	0.000408	1670000	0		235	0.000520049	0.000358439	1575890	0		235	0.000507694	0.00028	1230850	0		235	0.000515124	0.000168	710413	0
236	0.000512436	0.000407	1670000	0		236	0.000522302	0.000359929	1579780	0		236	0.000509947	0.00028	1233840	0		236	0.000517377	0.000169	712853	0
237	0.000514689	0.000407	1680000	0		237	0.000524556	0.000361422	1583710	0		237	0.000512201	0.00029	1236840	0		237	0.00051963	0.000169	715305	0
238	0.000516942	0.000406	1680000	0		238	0.000526809	0.000362916	1587660	0		238	0.000514454	0.00028	1239860	0		238	0.000521883	0.00017	717734	0
239	0.000519196	0.000415	1680000	0		239	0.000529063	0.000364413	1591650	0		239	0.000516708	0.00028	1242890	0		239	0.000524136	0.000171	720164	0
240	0.000521449	0.000415	1690000	0		240	0.000531316	0.000365913	1595650	0		240	0.000518961	0.00028	1245940	0		240	0.000526389	0.000173	722593	0
241	0.000523703	0.000414	1690000	0		241	0.00053357	0.000367414	1599660	0		241	0.000521214	0.00028	1249010	0		241	0.000528642	0.000173	725018	0
242	0.000525956	0.000414	1700000	0		242	0.000535823	0.000368917	1603690	0		242	0.000523468	0.00029	1252090	0		242	0.000530895	0.000174	727398	0
243	0.00052821	0.000423	1700000	0		243	0.000538077	0.000370421	1607730	0		243	0.000525721	0.00029	1255160	0		243	0.000533148	0.000175	729777	0
244	0.000530463	0.000422	1710000	0		244	0.00054033	0.000371928	1611770	0		244	0.000527974	0.00029	1258250	0		244	0.000535402	0.000176	732069	0
245	0.000532717	0.000422	1710000	0		245	0.000542584	0.000373437	1615790	0		245	0.000530228	0.00029	1261360	0		245	0.000537655	0.000177	734296	0
246	0.00053497	0.000421	1710000	0		246	0.000544837	0.000374947	1619800	0		246	0.000532481	0.00029	1264470	0		246	0.000539908	0.000177	736430	0
247	0.000537224	0.00043	1720000	0		247	0.000547091	0.000376459	1623820	0		247	0.000534735	0.0003	1267560	0		247	0.000542161	0.000178	738492	0
248	0.000539477	0.00043	1720000	0		248	0.000549344	0.000377974	1627830	0		248	0.000536988	0.0003	1270650	0		248	0.000544414	0.000179	740699	0
249	0.00054173	0.000429	1730000	0		249	0.000551598	0.000379492	1631830	0		249	0.000539241	0.0003	1273720	0		249	0.000546667	0.000179	742734	0
250	0.000543984	0.000428	1730000	0		250	0.000553851	0.000381013	1635800	0		250	0.000541495	0.0003	1276770	0		250	0.00054892	0.00018	744733	0
251	0.000546237	0.000438	1730000	0		251	0.000556105	0.000382539	1639730	0		251	0.000543748	0.0003	1279830	0		251	0.000551173	0.000181	746717	0
252	0.000548491	0.000437	1740000	0		252	0.000558358	0.000384069	1643630	0		252	0.000546002	0.00031	1282890	0		252	0.000553426	0.000182	748674	0
253	0.000550744	0.000436	1740000	0		253	0.000560612	0.000385603	1647520	0		253	0.000548255	0.0003	1285920	0		253	0.00055568	0.000182	750580	0
254	0.000552998	0.000435	1750000	0		254	0.000562865	0.000387143	1651400	0		254	0.000550508	0.0003	1288940	0		254	0.000557933	0.000183	752458	0
255	0.000555251	0.000445	1750000	0		255	0.000565119	0.000388686	1655250	0		255	0.000552762	0.0003	1291940	0		255	0.000560186	0.000184	754296	0
256	0.000557505	0.000444	1750000	0		256	0.000567372	0.000390234	1659100	0		256	0.000555015	0.0003	1294910	0		256	0.000562439	0.000185	756106	0
257	0.000559758	0.000443	1760000	0		257	0.000569626	0.000391787	1662940	0		257	0.000557269	0.00031	1297850	0		257	0.000564692	0.000185	757878	0
258	0.000562012	0.000442	1760000	0		258	0.000571879	0.000393345	1666780	0		258	0.000559522	0.00031	1300750	0		258	0.000566945	0.000186	759590	0
259	0.000564265	0.000451	1770000	0		259	0.000574133	0.000394905	1670600	0		259	0.000561775	0.00031	1303620	0		259	0.000569198	0.000187	761259	0
260	0.000566519	0.000451	1770000	0		260	0.000576386	0.000396469	1674390	0		260	0.000564029	0.00031	1306460	0		260	0.000571451	0.000187	762854	0
261	0.000568772	0.00045	1770000	0		261	0.00057864	0.000398034	1678180	0		261	0.000566282	0.00031	1309290	0		261	0.000573705	0.000188	764405	0
262	0.000571025	0.000449	1780000	0		262	0.000580893	0.0003996	1681930	0		262	0.000568536	0.00032	1312080	0		262	0.000575958	0.000189	765875	0
263	0.000573279	0.000458	1780000	0		263	0.000583147	0.000401163	1685660	0		263	0.000570789	0.00032	1314860	0		263	0.000578211	0.00019	767289	0
264	0.000575532	0.000457	1790000	0		264	0.0005854	0.000402722	1689370	0		264	0.000573042	0.00032	1317650	0		264	0.000580464	0.00019	768667	0
265	0.000577786	0.000456	1790000	0		265	0.000587654	0.000404275	1693060	0		265	0.000575296	0.00032	1320390	0		265	0.000582717	0.000191	770039	0
266	0.000580039	0.000456	1790000	0		266	0.000589907	0.000405824	1696960	0		266	0.000577549	0.00032	1323130	0		266	0.00058497	0.000192	771395	0
267	0.000582293	0.000465	1800000	0		267	0.000592161	0.000407367	1700610	0		267	0.000579803	0.00032	1326060	0		267	0.000587223	0.000192	772711	0
268	0.000584546	0.000464	1800000	0		268	0.000594414	0.000408904	1704250	0		268	0.000582056	0.00032	1328780	0		268	0.000589476	0.000193	773980	0
269	0.0005868	0.000463	1810000	0		269	0.000596668	0.000410435	1707880	0		269	0.000584309	0.00032	1331470	0		269	0.000591729	0.000194	775213	0
270	0.000589053	0.000462	1810000	0		270	0.000598921	0.000411961	1711490	0		270	0.000586563	0.00032	1334170	0		270	0.000593983	0.000195	776411	0
271	0.000591307	0.000471	1810000	0		271	0.000601175	0.000413483	1715060	0		271	0.000588816	0.00032	1336870	0		271	0.000596236	0.000195	777553	0
272	0.00059356	0.00047	1820000	0		272	0.000603428	0.000415003	1718600	0		272	0.00059107	0.00033	1339580	0		272	0.000598489	0.000196	778677	0
273	0.000595814	0.000469	1820000	0		273	0.000605682	0.000416521	1722120	0		273	0.000593323	0.00033	1342280	0		273	0.000600742	0.000197	779772	0
274	0.000598067	0.000468	1830000	0		274	0.000607935	0.000418037	1725640	0		274	0.000595577	0.00033	1344970	0		274	0.000602995	0.000198	780816	0
275	0.000600321	0.000478	1830000	0		275	0.000610189	0.000419553	1729150	0		275	0.00059783	0.00033	1347640	0		275	0.000605248	0.000198	781832	0
276	0.000602574	0.000477	1830000	0		276	0.000612442	0.000421069	1732650	0		276	0.000600083	0.00033	1350280	0		276	0.000607501	0.000199	782835	0
277	0.000604828	0.000476	1840000	0		277	0.000614696	0.000422584	1736160	0		277	0.000602337	0.00033	1352860	0		277	0.000609754	0.0002	783835	0
278	0.000607081	0.000475	1840000	0		278	0.000616949	0.0004241	1739660	0		278	0.00060459	0.00034	1355450	0		278	0.000612007	0.0002	784826	0
279	0.000609334	0.000484	1850000	0		279	0.000619203	0.000425617	1743140	0		279	0.000606844	0.00034	1357990	0		279	0.00061426	0.000201	785802	0
280	0.000611588	0.000483	1850000	0		280	0.000621457	0.000427134	1746630	0		280	0.000609097	0.00033	1360520	0		280	0.000616514	0.000202	786739	0
281	0.000613841	0.000482	1850000	0		281	0.00062371	0.000428654	1750120	0		281	0.00061135	0.00033	1363020	0		281	0.000618767	0.000203	787666	0
282	0.000616095	0.000481	1860000	0		282	0.000625964	0.000430174	1753630	0		282	0.000613604	0.00033	1365500	0		282	0.00062102	0.000203	788569	0
283	0.000618348	0.00049	1860000	0		283	0.000628217	0.000431696	1757140	0		283	0.000615857	0.00034	1367980	0		283	0.000623273	0.000204	789468	0
284	0.000620602	0.000489	1870000	0		284	0.000630471	0.00043322	1760660	0		284	0.000618111	0.00034	1370470	0		284	0.000625526	0.000205	790347	0
285	0.000622855	0.000488	1870000	0		285	0.000632724	0.000434747	1764160	0		285	0.000620364	0.00034	1372960	0		285	0.000627779	0.000206	791234	0
286	0.000625109	0.000487	1870000	0		286	0.000634978	0.000436279	1767660	0		286	0.000622617	0.00034	1375460	0		286	0.000630032	0.000206	792129	0
287	0.000627362	0.000496	1880000	0		287	0.000637231	0.000437815	1771150	0		287	0.000624871	0.00034	1377970	0		287	0.000632285	0.000207	793020	0
288	0.000629616	0.000495	1880000	0		288	0.000639485	0.000439357	1774650	0		288	0.000627124	0.00035	1380470	0		288	0.000634538	0.000208	793901	0
289	0.000631869	0.000494	1880000	0		289	0.000641738	0.000440902	1778130	0		289	0.000629378	0.00035	1382970	0		289	0.000636792	0.000208	794790	0
290	0.000634123	0.000493	1890000	0		290	0.000643992	0.000442453	1781610	0		290	0.000631631	0.00035	1385480	0		290	0.000639045	0.000209	795681	0
291	0.000636376	0.000492	1890000	0		291	0.000646245	0.000444007	1785110	0		291	0.000633885	0.00035	1388010	0		291	0.000641298	0.00021	796593	0
292	0.00063863	0.000501	1900000	0		292	0.000648499	0.000445565	1788620	0		292	0.000636138	0.00035	1390550	0		292	0.000643551	0.000211	797480	0
293	0.000640883	0.000501	1900000	0		293	0.000650752	0.000447127	1792150	0		293	0.000638391	0.00035	1393100	0		293	0.000645804	0.000211	798362	0
294	0.000643137	0.0005	1900000	0		294	0.000653006	0.000448691	1795720	0		294	0.000640645	0.00035	1395660	0		294	0.000648057	0.000212	799208	0
295	0.00064539	0.000499	1910000	0		295	0.00065526	0.000450259	1799310	0		295	0.000642898	0.00035	1398210	0		295	0.00065031	0.000213	800035	0
296	0.000647644	0.000508	1910000	0		296	0.000657513	0.000451829	1802920	0		296	0.000645152	0.00035	1400750	0		296	0.000652563	0.000214	800851	0
297	0.000649897	0.000507	1910000	0		297	0.000659767	0.000453401	1806550	0		297	0.000647405	0.00035	1403300	0		297	0.000654816	0.000214	801676	0
298	0.000652151	0.000506	1920000	0		298	0.00066202	0.000454976	1810180	0		298	0.000649659	0.00035	1405860	0		298	0.000657069	0.000215	802510	0
299	0.000654404	0.000505	1920000	0		299	0.000664274	0.000456552	1813830	0		299	0.000651912	0.00036	1408430	0		299	0.000659323	0.000216	803357	0
300	0.000656658	0.000514	1930000	0		300	0.000666527	0.000458131	1817490	0		300	0.000654165	0.00036	1411040	0		300	0.000661576	0.000217	804192	0
301	0.000658911	0.000513	1930000	0		301	0.000668781	0.000459711	1821150	0		301	0.000656419	0.00036	1413610	0		301	0.000663829	0.000217	804987	0
302	0.000661165	0.000512	1930000	0		302	0.000671034	0.000461293	1824830	0		302	0.000658672	0.00036	1416190	0		302	0.000666082	0.000218	805791	0
303	0.000663418	0.000511	1940000	0		303	0.000673288	0.000462876	1828520	0		303	0.000660926	0.00036	1418830	0		303	0.000668335	0.000219	806599	0
304	0.000665672	0.00052	1940000	0		304	0.000675542	0.00046446	1832200	0		304	0.000663179	0.00037	1421430	0		304	0.000670588	0.00022	807424	0
305	0.000667925	0.00052	1950000	0		305	0.000677795	0.000466044	1835910	0		305	0.000665433	0.00037	1424050	0		305	0.000672841	0.000221	808280	0
306	0.000670179	0.000519	1950000	0		306	0.000680049	0.000467626	1839640	0		306	0.000667686	0.00036	1426700	0		306	0.000675094	0.000221	809164	0
307	0.000672432	0.000528	1950000	0		307	0.000682302	0.000469206	1843370	0		307	0.000669939	0.00036	1429400	0		307	0.000677347	0.000222	810058	0
308	0.000674686	0.000527	1960000	0		308	0.000684556	0.000470784	1847100	0		308	0.000672193	0.00036	1432140	0		308	0.0006796	0.000223	810964	0
309	0.000676939	0.000526	1960000	0		309	0.000686809	0.000472358	1850860	0		309	0.000674446	0.00037	1434920	0		309	0.000681853	0.000224	811883	0
310	0.000679193	0.000525	1970000	0		310	0.000689063	0.000473928	1854610	0		310	0.0006767	0.00037	1437720	0		310	0.000684107	0.000224	812834	0
311	0.000681447	0.000534	1970000	0		311	0.000691316	0.000475496	1858370	0		311	0.000678953	0.00037	1440580	0		311	0.00068636	0.000224	813811	0
312	0.0006837	0.000534	1970000	0		312	0.00069357	0.00047706	1862160	0		312	0.000681207	0.00037	1443470	0		312	0.000688613	0.000225	814822	0
313	0.000685954	0.000533	1980000	0		313	0.000695824	0.000478621	1865920	0		313	0.00068346	0.00037	1446380	0		313	0.000690866	0.000226	815892	0
314	0.000688207	0.000532	1980000	0		314	0.000698077	0.000480177	1870150	0		314	0.000685713	0.00037	1449310	0		314	0.000693119	0.000227	817011	0
315	0.000690461	0.000541	1980000	0		315	0.000700331	0.000481728	1873900	0		315	0.000687967	0.00038	1452260	0		315	0.000695372	0.000227	818172	0
316	0.000692714	0.00054	1990000	0		316	0.000702584	0.000483272	1877640	0		316	0.00069022	0.00038	1455240	0		316	0.000697625	0.000228	819364	0
317	0.000694968	0.00054	1990000	0		317	0.000704838	0.00048481	1881360	0		317	0.000692474	0.00038	1458240	0		317	0.000699878	0.000229	820589	0
318	0.000697221	0.000539	2000000	0		318	0.000707092	0.000486339	1885070	0		318	0.000694727	0.00038	1461270	0		318	0.000702131	0.00023	821864	0
319	0.000699475	0.000548	2000000	0		319	0.000709345	0.000487861	1888770	0		319	0.000696981	0.00037	1464300	0		319	0.000704384	0.000231	823192	0
320	0.000701728	0.000548	2000000	0		320	0.000711599	0.000489375	1892470	0		320	0.000699234	0.00038	1467390	0		320	0.000706638	0.000231	824551	0
321	0.000703982	0.000547	2010000	0		321	0.000713852	0.000490879	1896140	0		321	0.000701488	0.00038	1471010	0		321	0.000708891	0.000232	825952	0
322	0.000706235	0.000546	2010000	0		322	0.000716106	0.000492372	1899800	0		322	0.000703741	0.00038	1474120	0		322	0.000711144	0.000232	827427	0
323	0.000708489	0.000556	2010000	0		323	0.000718359	0.000493855	1903460	0		323	0.000705994	0.00038	1477260	0		323	0.000713397	0.000233	828970	0
324	0.000710743	0.000555	2020000	0		324	0.000720613	0.000495329	1907080	0		324	0.000708248	0.00038	1480400	0		324	0.00071565	0.000233	830557	0
325	0.000712996	0.000554	2020000	0		325	0.000722867	0.000496793	1910680	0		325	0.000710501	0.00039	1483540	0		325	0.000717903	0.000234	832186	0
326	0.00071525	0.000554	2030000	0		326	0.00072512	0.000498247	1914260	0		326	0.000712755	0.00039	1486670	0		326	0.000720156	0.000235	833852	0
327	0.000717503	0.000553	2030000	0		327	0.000727374	0.000499691	1917830	0		327	0.000715008	0.00039	1489810	0		327	0.000722409	0.000236	835560	0
328	0.000719757	0.000562	2030000	0		328	0.000729627	0.000501126	1921390	0		328	0.000717262	0.00039	1492950	0		328	0.000724662	0.000237	837313	0
329	0.00072201	0.000562	2040000	0		329	0.000731881	0.000502555	1924950	0		329	0.000719515	0.00039	1496080	0		329	0.000726916	0.000237	839113	0
330	0.000724264	0.000561	2040000	0		330	0.000734135	0.000503979	1928530	0		330	0.000721769	0.00039	1499190	0		330	0.000729169	0.000238	840947	0
331	0.000726517	0.000561	2050000	0		331	0.000736388	0.000505399	1932120	0		331	0.000724022	0.0004	1502290	0		331	0.000731422	0.000238	842821	0
332	0.000728771	0.00057	2050000	0		332	0.000738642	0.000506817	1935720	0		332	0.000726276	0.00039	1505390	0		332	0.000733675	0.000239	844720	0
333	0.000731024	0.000569	2050000	0		333	0.000740895	0.000508234	1939350	0		333	0.000728529	0.00039	1508490	0		333	0.000735928	0.000239	846639	0
334	0.000733278	0.000569	2060000	0		334	0.000743149	0.000509651	1942980	0		334	0.000730783	0.00039	1511580	0		334	0.000738181	0.00024	848568	0
335	0.000735532	0.000568	2060000	0		335	0.000745403	0.000511069	1946590	0		335	0.000733036	0.00039	1514670	0		335	0.000740434	0.000241	850501	0
336	0.000737785	0.000578	2070000	0		336	0.000747656	0.000512489	1950180	0		336	0.000735289	0.0004	1517730	0		336	0.000742687	0.000242	852432	0
337	0.000740039	0.000577	2070000	0		337	0.00074991	0.00051391	1953770	0		337	0.000737543	0.0004	1520800	0		337	0.00074494	0.000243	854340	0
338	0.000742292	0.000577	2070000	0		338	0.000752163	0.000515334	1957360	0		338	0.000739796	0.0004	1523870	0		338	0.000747193	0.000243	856228	0
339	0.000744546	0.000576	2080000	0		339	0.000754417	0.000516761	1960960	0		339	0.00074205	0.0004	1526930	0		339	0.000749447	0.000244	858084	0
340	0.000746799	0.000585	2080000	0		340	0.000756671	0.000518191	1964560	0		340	0.000744303	0.0004	1530000	0		340	0.0007517	0.000244	859915	0
341	0.000749053	0.000585	2080000	0		341	0.000758924	0.000519624	1968150	0		341	0.000746557	0.00041	1533090	0		341	0.000753953	0.000245	861713	0
342	0.000751307	0.000584	2090000	0		342	0.000761178	0.000521059	1971750	0		342	0.00074881	0.00041	1536200	0		342	0.000756206	0.000245	863482	0
343	0.00075356	0.000584	2090000	0		343	0.000763431	0.000522498	1975340	0		343	0.000751064	0.00041	1539300	0		343	0.000758459	0.000246	865237	0
344	0.000755814	0.000593	2100000	0		344	0.000765685	0.000523941	1978920	0		344	0.000753317	0.00041	1542400	0		344	0.000760661	0.000247	866940	0
345	0.000758067	0.000593	2100000	0		345	0.000767939	0.00052539	1982500	0		345	0.000755571	0.00041	1545480	0		345	0.000762649	0.000248	868456	0
346	0.000760321	0.000592	2100000	0		346	0.000770192	0.000526844	1986080	0		346	0.000757824	0.00041	1548550	0		346	0.000764902	0.000248	870162	0
347	0.000762574	0.000592	2110000	0		347	0.000772446	0.000528305	1989660	0		347	0.000760078	0.00041	1551610	0		347	0.000766991	0.000249	871711	0
348	0.000764828	0.000601	2110000	0		348	0.000774699	0.000529774	1993260	0		348	0.000762331	0.00041	1554660	0		348	0.000769244	0.00025	873340	0
349	0.000767082	0.000601	2120000	0		349	0.000776953	0.000531251	1996860	0		349	0.000764585	0.00041	1557700	0		349	0.000771498	0.000251	874936	0
350	0.000769335	0.0006	2120000	0		350	0.000779207	0.000532739	2000480	0		350	0.000766838	0.00041	1560750	0		350	0.000773751	0.000251	876520	0
351	0.000771589	0.0006	2120000	0		351	0.00078146	0.000534236	2004100	0		351	0.000769092	0.00041	1563810	0		351	0.000776004	0.000251	878089	0
352	0.000773842	0.000599	2130000	0		352	0.000783714	0.000535743	2007730	0		352	0.000771345	0.00042	1566850	0		352	0.000778257	0.000252	879667	0
353	0.000776096	0.000609	2130000	0		353	0.000785968	0.00053726	2011380	0		353	0.000773599	0.00042	1569910	0		353	0.00078051	0.000253	881230	0
354	0.000778349	0.000608	2140000	0		354	0.000788221	0.000538786	2015030	0		354	0.000775852	0.00042	1572970	0		354	0.000782763	0.000253	882776	0
355	0.000780603	0.000608	2140000	0		355	0.000790475	0.00054032	2018700	0		355	0.000778105	0.00042	1576040	0		355	0.000785016	0.000254	884327	0
356	0.000782857	0.000607	2140000	0		356	0.000792728	0.00054186	2022390	0		356	0.000780359	0.00042	1579100	0		356	0.000787269	0.000255	885883	0
357	0.00078511	0.000616	2150000	0		357	0.000794982	0.000543405	2026090	0		357	0.000782612	0.00043	1582140	0		357	0.000789522	0.000256	887416	0
358	0.000787364	0.000616	2150000	0		358	0.000797236	0.000544954	2029800	0		358	0.000784866	0.00043	1585180	0		358	0.000791776	0.000256	888935	0
359	0.000789617	0.000615	2160000	0		359	0.000799489	0.000546507	2033520	0		359	0.000787119	0.00042	1588200	0		359	0.000794029	0.000257	890428	0
360	0.000791871	0.000615	2160000	0		360	0.000801743	0.000548062	2037240	0		360	0.000789373	0.00042	1591210	0		360	0.000796282	0.000258	891893	0
361	0.000794124	0.000624	2160000	0		361	0.000803997	0.000549618	2040980	0		361	0.000791626	0.00042	1594200	0		361	0.000798535	0.000259	893343	0
362	0.000796378	0.000624	2170000	0		362	0.00080625	0.000551175	2044730	0		362	0.00079388	0.00043	1597170	0		362	0.000800788	0.000259	894759	0
363	0.000798632	0.000623	2170000	0		363	0.000808504	0.000552731	2048480	0		363	0.000796133	0.00043	1600150	0		363	0.000803041	0.00026	896167	0
364	0.000800885	0.000622	2180000	0		364	0.000810757	0.000554288	2052250	0		364	0.000798387	0.00043	1603110	0		364	0.000805294	0.000261	897552	0
365	0.000803139	0.000632	2180000	0		365	0.000813011	0.000555846	2056020	0		365	0.00080064	0.00043	1606060	0		365	0.000807547	0.000262	898880	0
366	0.000805392	0.000631	2190000	0		366	0.000815265	0.000557404	2059820	0		366	0.000802894	0.00043	1608990	0		366	0.0008098	0.000262	900230	0
367	0.000807646	0.000631	2190000	0		367	0.000817518	0.000558963	2063620	0		367	0.000805147	0.00044	1611910	0		367	0.000812054	0.000263	901579	0
368	0.0008099	0.00063	2190000	0		368	0.000819772	0.000560522	2067420	0		368	0.000807401	0.00044	1614830	0		368	0.000814307	0.000264	902913	0
369	0.000812153	0.000639	2200000	0		369	0.000822026	0.000562081	2071230	0		369	0.000809654	0.00044	1617740	0		369	0.00081656	0.000264	904236	0
370	0.000814407	0.000639	2200000	0		370	0.000824279	0.000563639	2075030	0		370	0.000811908	0.00044	1620620	0		370	0.000818813	0.000265	905524	0
371	0.00081666	0.000638	2210000	0		371	0.000826533	0.000565197	2078840	0		371	0.000814161	0.00044	1623480	0		371	0.000821066	0.000266	906806	0
372	0.000818914	0.000637	2210000	0		372	0.000828786	0.000566753	2082650	0		372	0.000816415	0.00044	1626330	0		372	0.000823319	0.000267	908080	0
373	0.000821167	0.000647	2210000	0		373	0.00083104	0.000568307	2086450	0		373	0.000818668	0.00044	1629180	0		373	0.000825572	0.000267	909362	0
374	0.000823421	0.000646	2220000	0		374	0.000833294	0.000569857	2090240	0		374	0.000820922	0.00044	1632020	0		374	0.000827825	0.000268	910630	0
375	0.000825675	0.000646	2220000	0		375	0.000835547	0.000571403	2094020	0		375	0.000823175	0.00044	1634870	0		375	0.000830079	0.000269	911894	0
376	0.000827928	0.000645	2230000	0		376	0.000837801	0.000572943	2097790	0		376	0.000825429	0.00044	1637730	0		376	0.000832332	0.00027	913168	0
377	0.000830182	0.000654	2230000	0		377	0.000840055	0.000574478	2101550	0		377	0.000827682	0.00044	1640580	0		377	0.000834585	0.00027	914447	0
378	0.000832435	0.000653	2230000	0		378	0.000842308	0.000576007	2105300	0		378	0.000829936	0.00045	1643440	0		378	0.000836838	0.000271	915748	0
379	0.000834689	0.000653	2240000	0		379	0.000844562	0.000577529	2109050	0		379	0.000832189	0.00045	1646310	0		379	0.000839091	0.000272	917067	0
380	0.000836943	0.000652	2240000	0		380	0.000846816	0.000579043	2112790	0		380	0.000834443	0.00045	1649200	0		380	0.000841344	0.000272	918380	0
381	0.000839196	0.000661	2250000	0		381	0.000849069	0.000580548	2116510	0		381	0.000836696	0.00045	1652080	0		381	0.000843597	0.000273	919705	0
382	0.00084145	0.000661	2250000	0		382	0.000851323	0.000582044	2120240	0		382	0.00083895	0.00045	1654950	0		382	0.00084585	0.000274	921017	0
383	0.000843703	0.00066	2250000	0		383	0.000853577	0.000583531	2123950	0		383	0.000841203	0.00046	1657830	0		383	0.000848103	0.000274	922327	0
384	0.000845957	0.000659	2260000	0		384	0.00085583	0.000585009	2127660	0		384	0.000843457	0.00046	1660700	0		384	0.000850357	0.000275	923639	0
385	0.000848211	0.000668	2260000	0		385	0.000858084	0.000586478	2131340	0		385	0.00084571	0.00046	1663560	0		385	0.00085261	0.000276	924950	0
386	0.000850464	0.000668	2270000	0		386	0.000860338	0.00058794	2135020	0		386	0.000847964	0.00046	1666430	0		386	0.000854863	0.000277	926260	0
387	0.000852718	0.000667	2270000	0		387	0.000862591	0.000589397	2138690	0		387	0.000850218	0.00046	1669300	0		387	0.000857116	0.000277	927571	0
388	0.000854971	0.000666	2270000	0		388	0.000864845	0.000590851	2142350	0		388	0.000852471	0.00046	1672170	0		388	0.000859369	0.000278	928894	0
389	0.000857225	0.000675	2280000	0		389	0.000867099	0.000592303	2146000	0		389	0.000854725	0.00046	1675030	0		389	0.000861622	0.000279	930226	0
390	0.000859479	0.000675	2280000	0		390	0.000869352	0.000593752	2149640	0		390	0.000856978	0.00046	1677890	0		390	0.000863875	0.000279	931573	0
391	0.000861732	0.000674	2290000	0		391	0.000871606	0.000595201	2153260	0		391	0.000859232	0.00046	1680750	0		391	0.000866128	0.00028	932938	0
392	0.000863986	0.000673	2290000	0		392	0.00087386	0.000596649	2156890	0		392	0.000861485	0.00046	1683590	0		392	0.000868381	0.000281	934307	0
393	0.00086624	0.000682	2290000	0		393	0.000876113	0.000598097	2160510	0		393	0.000863739	0.00047	1686440	0		393	0.000870635	0.000281	935692	0
394	0.000868493	0.000681	2300000	0		394	0.000878367	0.000599547	2164130	0		394	0.000865992	0.00047	1689280	0		394	0.000872888	0.000282	937100	0
395	0.000870747	0.000681	2300000	0		395	0.000880621	0.000600999	2167740	0		395	0.000868246	0.00047	1692130	0		395	0.000875141	0.000283	938544	0
396	0.000873	0.00068	2310000	0		396	0.000882874	0.000602454	2171360	0		396	0.000870499	0.00047	1694980	0		396	0.000877394	0.000282	940007	0
397	0.000875254	0.000689	2310000	0		397	0.000885128	0.000603912	2174960	0		397	0.000872753	0.00047	1697850	0		397	0.000879647	0.000283	941487	0
398	0.000877508	0.000688	2310000	0		398	0.000887382	0.000605373	2178570	0		398	0.000875006	0.00047	1700730	0		398	0.0008819	0.000284	942989	0
399	0.000879761	0.000687	2320000	0		399	0.000889635	0.000606838	2182170	0		399	0.00087726	0.00048	1703620	0		399	0.000884153	0.000285	944515	0
400	0.000882015	0.000686	2320000	0		400	0.000891889	0.000608307	2185760	0		400	0.000879513	0.00048	1706530	0		400	0.000886406	0.000285	946074	0
401	0.000884268	0.000696	2320000	0		401	0.000894143	0.000609781	2189350	0		401	0.000881767	0.00048	1709460	0		401	0.000888659	0.000286	947649	0
402	0.000886522	0.000695	2330000	0		402	0.000896396	0.00061126	2192930	0		402	0.00088402	0.00047	1712400	0		402	0.000890913	0.000287	949255	0
403	0.000888776	0.000694	2330000	0		403	0.00089865	0.000612744	2196490	0		403	0.000886274	0.00047	1715370	0		403	0.000893166	0.000287	950887	0
404	0.000891029	0.000693	2340000	0		404	0.000900904	0.000614234	2200050	0		404	0.000888527	0.00048	1718340	0		404	0.000895419	0.000288	952540	0
405	0.000893283	0.000702	2340000	0		405	0.000903157	0.000615729	2203610	0		405	0.000890781	0.00048	1721310	0		405	0.000897672	0.000289	954441	0
406	0.000895537	0.000701	2340000	0		406	0.000905411	0.000617231	2207180	0		406	0.000893034	0.00048	1724270	0		406	0.000899925	0.000288	956157	0
407	0.00089779	0.0007	2350000	0		407	0.000907665	0.000618738	2210740	0		407	0.000895288	0.00048	1727230	0		407	0.000902178	0.000289	957814	0
408	0.000900044	0.000699	2350000	0		408	0.000909918	0.000620251	2214300	0		408	0.000897541	0.00048	1730190	0		408	0.000904431	0.00029	959469	0
409	0.000902297	0.000699	2360000	0		409	0.000912172	0.000621771	2217860	0		409	0.000899795	0.00049	1733140	0		409	0.000906684	0.000291	961125	0
410	0.000904551	0.000708	2360000	0		410	0.000914426	0.000623296	2221420	0		410	0.000902049	0.00049	1736090	0		410	0.000908938	0.000291	962781	0
411	0.000906805	0.000707	2360000	0		411	0.000916679	0.000624826	2224980	0		411	0.000904302	0.00049	1739050	0		411	0.000911191	0.000292	964432	0
412	0.000909058	0.000706	2370000	0		412	0.000918933	0.000626363	2228540	0		412	0.000906556	0.00049	1742020	0		412	0.000913444	0.000293	966082	0
413	0.000911312	0.000705	2370000	0		413	0.000921187	0.000627905	2232100	0		413	0.000908809	0.00049	1744960	0		413	0.000915697	0.000293	967734	0
414	0.000913566	0.000714	2380000	0		414	0.00092344	0.000629451	2235670	0		414	0.000911063	0.0005	1747900	0		414	0.00091795	0.000293	969377	0
415	0.000915819	0.000713	2380000	0		415	0.000925694	0.000631002	2239240	0		415	0.000913316	0.0005	1750830	0		415	0.000920203	0.000294	971008	0
416	0.000918073	0.000712	2380000	0		416	0.000927948	0.000632556	2242820	0		416	0.00091557	0.00049	1753750	0		416	0.000922456	0.000295	972649	0
417	0.000920326	0.000711	2390000	0		417	0.000930202	0.000634112	2246410	0		417	0.000917823	0.00049	1756680	0		417	0.000924709	0.000295	974295	0
418	0.00092258	0.000721	2390000	0		418	0.000932455	0.000635671	2250000	0		418	0.000920077	0.00049	1759600	0		418	0.000926962	0.000296	975950	0
419	0.000924834	0.00072	2390000	0		419	0.000934709	0.000637231	2253590	0		419	0.00092233	0.00049	1762510	0		419	0.000929216	0.000297	977615	0
420	0.000927087	0.00072	2400000	0		420	0.000936963	0.000638793	2257180	0		420	0.000924584	0.0005	1765420	0		420	0.000931469	0.000296	979296	0
421	0.000929341	0.00072	2400000	0		421	0.000939216	0.000640356	2260760	0		421	0.000926837	0.0005	1768320	0		421	0.000933722	0.000297	980986	0
422	0.000931595	0.00073	2410000	0		422	0.00094147	0.000641919	2264340	0		422	0.000929091	0.0005	1771220	0		422	0.000935975	0.000298	982690	0
423	0.000933848	0.00073	2410000	0		423	0.000943724	0.000643482	2267930	0		423	0.000931345	0.0005	1774110	0		423	0.000938228	0.000299	984499	0
424	0.000936102	0.00073	2410000	0		424	0.000945977	0.000645045	2271510	0		424	0.000933598	0.0005	1776990	0		424	0.000940481	0.000299	986230	0
425	0.000938356	0.00072	2420000	0		425	0.000948231	0.000646607	2275090	0		425	0.000935852	0.00051	1779850	0		425	0.000942734	0.0003	987973	0
426	0.000940609	0.00073	2420000	0		426	0.000950485	0.000648168	2278670	0		426	0.000938105	0.00051	1782720	0		426	0.000944987	0.000301	989719	0
427	0.000942863	0.00073	2430000	0		427	0.000952739	0.000649728	2282260	0		427	0.000940359	0.00051	1785570	0		427	0.00094724	0.000301	991476	0
428	0.000945117	0.00073	2430000	0		428	0.000954992	0.000651285	2285850	0		428	0.000942612	0.00051	1788420	0		428	0.000949494	0.000301	993262	0
429	0.00094737	0.00073	2430000	0		429	0.000957246	0.000652841	2289360	0		429	0.000944866	0.0005	1791270	0		429	0.000951747	0.000302	995046	0
430	0.000949624	0.00074	2440000	0		430	0.0009595	0.000654393	2292980	0		430	0.000947119	0.00051	1794100	0		430	0.000954	0.000303	996838	0
431	0.000951878	0.00074	2440000	0		431	0.000961753	0.000655941	2296600	0		431	0.000949373	0.00051	1796920	0		431	0.000956253	0.000304	998630	0
432	0.000954131	0.00074	2440000	0		432	0.000964007	0.000657484	2300220	0		432	0.000951626	0.00051	1800110	0		432	0.000958506	0.000305	1000420	0
433	0.000956385	0.00074	2450000	0		433	0.000966261	0.000659022	2303860	0		433	0.00095388	0.00051	1802930	0		433	0.000960759	0.000305	1002210	0
434	0.000958639	0.00075	2450000	0		434	0.000968515	0.000660554	2307500	0		434	0.000956134	0.00051	1805730	0		434	0.000963012	0.000306	1003990	0
435	0.000960892	0.00075	2460000	0		435	0.000970768	0.000662079	2311150	0		435	0.000958387	0.00052	1808520	0		435	0.000965265	0.000306	1005770	0
436	0.000963146	0.00074	2460000	0		436	0.000973022	0.000663597	2314800	0		436	0.000960641	0.00052	1811320	0		436	0.000967518	0.000307	1007540	0
437	0.0009654	0.00075	2460000	0		437	0.000975276	0.000665107	2318440	0		437	0.000962894	0.00052	1814110	0		437	0.000969772	0.000308	1009310	0
438	0.000967653	0.00075	2470000	0		438	0.000977529	0.00066661	2322100	0		438	0.000965148	0.00052	1816890	0		438	0.000972025	0.000308	1011070	0
439	0.000969907	0.00075	2470000	0		439	0.000979783	0.000668105	2325780	0		439	0.000967401	0.00052	1819630	0		439	0.000974278	0.000309	1012830	0
440	0.000972161	0.00075	2470000	0		440	0.000982037	0.000669592	2329510	0		440	0.000969655	0.00053	1822350	0		440	0.000976531	0.00031	1014570	0
441	0.000974414	0.00076	2480000	0		441	0.000984291	0.000671073	2333180	0		441	0.000971908	0.00053	1825070	0		441	0.000978784	0.000311	1016310	0
442	0.000976668	0.00076	2480000	0		442	0.000986544	0.000672547	2336870	0		442	0.000974162	0.00052	1827760	0		442	0.000981037	0.000311	1018050	0
443	0.000978922	0.00076	2490000	0		443	0.000988798	0.000674015	2340550	0		443	0.000976416	0.00052	1830440	0		443	0.00098329	0.000312	1019790	0
444	0.000981175	0.00076	2490000	0		444	0.000991052	0.000675477	2344660	0		444	0.000978669	0.00052	1833110	0		444	0.000985543	0.000313	1021530	0
445	0.000983429	0.00077	2490000	0		445	0.000993305	0.000676932	2348330	0		445	0.000980923	0.00053	1835780	0		445	0.000987796	0.000313	1023270	0
446	0.000985683	0.00077	2500000	0		446	0.000995559	0.000678383	2352000	0		446	0.000983176	0.00053	1838460	0		446	0.00099005	0.000314	1025000	0
447	0.000987936	0.00077	2500000	0		447	0.000997813	0.000679829	2355670	0		447	0.00098543	0.00053	1841160	0		447	0.000992303	0.000315	1026730	0
448	0.00099019	0.00077	2500000	0		448	0.001	0.000681272	2359350	0		448	0.000987683	0.00053	1843870	0		448	0.000994556	0.000315	1028450	0
449	0.000992444	0.00077	2510000	0		449	0.001	0.000682712	2363020	0		449	0.000989937	0.00053	1846590	0		449	0.000996809	0.000316	1030170	0
450	0.000994697	0.00077	2510000	0		450	0.001	0.000684151	2366670	0		450	0.000992191	0.00054	1849310	0		450	0.000999062	0.000317	1031890	0
451	0.000996951	0.00077	2520000	0		451	0.00101	0.000685589	2370320	0		451	0.000994444	0.00054	1852030	0		451	0.001	0.000318	1033600	0
452	0.000999205	0.00077	2520000	0		452	0.00101	0.000687027	2373970	0		452	0.000996698	0.00054	1854770	0		452	0.001	0.000319	1035310	0
453	0.001	0.00077	2520000	0		453	0.00101	0.000688464	2377620	0		453	0.000998951	0.00054	1857510	0		453	0.00101	0.000319	1037010	0
454	0.001	0.00078	2530000	0		454	0.00101	0.000689902	2381260	0		454	0.001	0.00054	1860240	0		454	0.00101	0.00032	1038710	0
455	0.00101	0.00078	2530000	0		455	0.00102	0.00069134	2384890	0		455	0.001	0.00054	1862970	0		455	0.00101	0.000321	1040400	0
456	0.00101	0.00078	2540000	0		456	0.00102	0.00069278	2388520	0		456	0.00101	0.00054	1865720	0		456	0.00101	0.000322	1042080	0
457	0.00101	0.00078	2540000	0		457	0.00102	0.000694222	2392170	0		457	0.00101	0.00054	1868470	0		457	0.00101	0.000323	1043740	0
458	0.00101	0.00079	2540000	0		458	0.00102	0.000695665	2395790	0		458	0.00101	0.00054	1871210	0		458	0.00102	0.000323	1045380	0
459	0.00101	0.00079	2550000	0		459	0.00102	0.000697111	2399410	0		459	0.00101	0.00054	1873940	0		459	0.00102	0.000323	1047010	0
460	0.00102	0.00079	2550000	0		460	0.00103	0.000698561	2403040	0		460	0.00101	0.00055	1876680	0		460	0.00102	0.000324	1048640	0
461	0.00102	0.00079	2560000	0		461	0.00103	0.000700016	2406670	0		461	0.00102	0.00055	1879180	0		461	0.00102	0.000325	1050250	0
462	0.00102	0.0008	2560000	0		462	0.00103	0.000701476	2410280	0		462	0.00102	0.00055	1881870	0		462	0.00103	0.000326	1051870	0
463	0.00102	0.0008	2560000	0		463	0.00103	0.000702941	2413890	0		463	0.00102	0.00055	1884540	0		463	0.00103	0.000327	1053490	0
464	0.00103	0.00079	2570000	0		464	0.00104	0.00070441	2417500	0		464	0.00102	0.00055	1887190	0		464	0.00103	0.000327	1055090	0
465	0.00103	0.00079	2570000	0		465	0.00104	0.000705884	2421090	0		465	0.00103	0.00055	1889850	0		465	0.00103	0.000328	1056710	0
466	0.00103	0.0008	2580000	0		466	0.00104	0.000707362	2424670	0		466	0.00103	0.00056	1892510	0		466	0.00104	0.000329	1058330	0
467	0.00103	0.0008	2580000	0		467	0.00104	0.000708844	2428230	0		467	0.00103	0.00056	1895170	0		467	0.00104	0.00033	1059940	0
468	0.00104	0.0008	2580000	0		468	0.00105	0.000710331	2431790	0		468	0.00103	0.00055	1897830	0		468	0.00104	0.000331	1061540	0
469	0.00104	0.0008	2590000	0		469	0.00105	0.000711822	2435340	0		469	0.00104	0.00055	1900480	0		469	0.00104	0.000331	1063260	0
470	0.00104	0.00081	2590000	0		470	0.00105	0.000713318	2438910	0		470	0.00104	0.00055	1903150	0		470	0.00104	0.000332	1064880	0
471	0.00104	0.00081	2590000	0		471	0.00105	0.000714817	2442490	0		471	0.00104	0.00056	1905840	0		471	0.00105	0.000333	1066480	0
472	0.00104	0.00081	2600000	0		472	0.00105	0.000716321	2446060	0		472	0.00104	0.00056	1908550	0		472	0.00105	0.000333	1068060	0
473	0.00105	0.00081	2600000	0		473	0.00106	0.000717828	2449640	0		473	0.00104	0.00056	1911270	0		473	0.00105	0.000333	1069640	0
474	0.00105	0.00082	2610000	0		474	0.00106	0.000719339	2453240	0		474	0.00105	0.00056	1914010	0		474	0.00105	0.000334	1071190	0
475	0.00105	0.00082	2610000	0		475	0.00106	0.000720853	2456840	0		475	0.00105	0.00056	1916770	0		475	0.00106	0.000335	1072710	0
476	0.00105	0.00082	2610000	0		476	0.00106	0.000722369	2460460	0		476	0.00105	0.00057	1919540	0		476	0.00106	0.000336	1074220	0
477	0.00106	0.00082	2620000	0		477	0.00107	0.000723887	2464070	0		477	0.00105	0.00057	1922320	0		477	0.00106	0.000337	1075700	0
478	0.00106	0.00083	2620000	0		478	0.00107	0.000725408	2467670	0		478	0.00106	0.00057	1925120	0		478	0.00106	0.000337	1077140	0
479	0.00106	0.00083	2630000	0		479	0.00107	0.000726931	2471290	0		479	0.00106	0.00057	1927930	0		479	0.00106	0.000338	1078570	0
480	0.00106	0.00082	2630000	0		480	0.00107	0.000728456	2474910	0		480	0.00106	0.00056	1930770	0		480	0.00107	0.000339	1079960	0
481	0.00106	0.00082	2630000	0		481	0.00107	0.00072998	2478540	0		481	0.00106	0.00057	1933630	0		481	0.00107	0.00034	1081340	0
482	0.00107	0.00083	2640000	0		482	0.00108	0.000731503	2482170	0		482	0.00106	0.00057	1936510	0		482	0.00107	0.00034	1082720	0
483	0.00107	0.00083	2640000	0		483	0.00108	0.000733021	2485810	0		483	0.00107	0.00057	1939420	0		483	0.00107	0.000341	1084090	0
484	0.00107	0.00083	2650000	0		484	0.00108	0.000734534	2489470	0		484	0.00107	0.00057	1942360	0		484	0.00108	0.000341	1085440	0
485	0.00107	0.00083	2650000	0		485	0.00108	0.000736044	2493140	0		485	0.00107	0.00057	1945320	0		485	0.00108	0.000342	1086780	0
486	0.00108	0.00084	2650000	0		486	0.00109	0.000737552	2496810	0		486	0.00107	0.00057	1948300	0		486	0.00108	0.000342	1088090	0
487	0.00108	0.00084	2660000	0		487	0.00109	0.000739058	2500490	0		487	0.00108	0.00058	1951300	0		487	0.00108	0.000343	1089390	0
488	0.00108	0.00084	2660000	0		488	0.00109	0.000740564	2504170	0		488	0.00108	0.00058	1954310	0		488	0.00108	0.000344	1090690	0
489	0.00108	0.00084	2670000	0		489	0.00109	0.000742068	2507860	0		489	0.00108	0.00058	1957310	0		489	0.00109	0.000345	1091990	0
490	0.00108	0.00085	2670000	0		490	0.00109	0.000743574	2511530	0		490	0.00108	0.00058	1960320	0		490	0.00109	0.000345	1093310	0
491	0.00109	0.00085	2670000	0		491	0.0011	0.000745083	2515210	0		491	0.00108	0.00058	1963340	0		491	0.00109	0.000346	1094630	0
492	0.00109	0.00085	2680000	0		492	0.0011	0.000746594	2518880	0		492	0.00109	0.00059	1966350	0		492	0.00109	0.000347	1095930	0
493	0.00109	0.00085	2680000	0		493	0.0011	0.000748108	2522540	0		493	0.00109	0.00059	1969350	0		493	0.0011	0.000348	1097240	0
494	0.00109	0.00085	2690000	0		494	0.0011	0.000749625	2526200	0		494	0.00109	0.00058	1972330	0		494	0.0011	0.000348	1098540	0
495	0.0011	0.00085	2690000	0		495	0.00111	0.000751145	2529850	0		495	0.00109	0.00058	1975300	0		495	0.0011	0.000349	1099860	0
496	0.0011	0.00085	2690000	0		496	0.00111	0.000752668	2533490	0		496	0.0011	0.00058	1978250	0		496	0.0011	0.00035	1101190	0
497	0.0011	0.00085	2700000	0		497	0.00111	0.000754194	2537140	0		497	0.0011	0.00059	1981190	0		497	0.0011	0.000351	1102530	0
498	0.0011	0.00085	2700000	0		498	0.00111	0.000755722	2540780	0		498	0.0011	0.00059	1984380	0		498	0.00111	0.000351	1103880	0
499	0.00111	0.00086	2710000	0		499	0.00112	0.000757252	2544420	0		499	0.0011	0.00059	1987320	0		499	0.00111	0.000352	1105240	0
500	0.00111	0.00086	2710000	0		500	0.00112	0.000758784	2548070	0		500	0.0011	0.00059	1990250	0		500	0.00111	0.000353	1106610	0
501	0.00111	0.00086	2710000	0		501	0.00112	0.000760319	2551730	0		501	0.00111	0.00059	1993170	0		501	0.00111	0.000354	1107990	0
502	0.00111	0.00086	2720000	0		502	0.00112	0.000761857	2555390	0		502	0.00111	0.0006	1996090	0		502	0.00112	0.000354	1109390	0
503	0.00111	0.00087	2720000	0		503	0.00112	0.000763397	2559050	0		503	0.00111	0.0006	1999010	0		503	0.00112	0.000355	1110800	0
504	0.00112	0.00087	2730000	0		504	0.00113	0.00076494	2562710	0		504	0.00111	0.0006	2001930	0		504	0.00112	0.000356	1112200	0
505	0.00112	0.00087	2730000	0		505	0.00113	0.000766485	2566370	0		505	0.00112	0.0006	2004850	0		505	0.00112	0.000356	1113610	0
506	0.00112	0.00087	2730000	0		506	0.00113	0.000768032	2570040	0		506	0.00112	0.0006	2007770	0		506	0.00113	0.000357	1115010	0
507	0.00112	0.00088	2740000	0		507	0.00113	0.000769581	2573710	0		507	0.00112	0.0006	2010660	0		507	0.00113	0.000358	1116420	0
508	0.00113	0.00088	2740000	0		508	0.00114	0.000771133	2577380	0		508	0.00112	0.0006	2013560	0		508	0.00113	0.000359	1117820	0
509	0.00113	0.00087	2750000	0		509	0.00114	0.000772687	2581060	0		509	0.00113	0.0006	2016450	0		509	0.00113	0.000359	1119230	0
510	0.00113	0.00087	2750000	0		510	0.00114	0.000774245	2584740	0		510	0.00113	0.0006	2019330	0		510	0.00113	0.00036	1120640	0
511	0.00113	0.00088	2750000	0		511	0.00114	0.000775806	2588420	0		511	0.00113	0.0006	2022210	0		511	0.00114	0.000361	1122060	0
512	0.00113	0.00088	2760000	0		512	0.00114	0.00077737	2592100	0		512	0.00113	0.0006	2025090	0		512	0.00114	0.000361	1123480	0
513	0.00114	0.00088	2760000	0		513	0.00115	0.000778936	2595790	0		513	0.00113	0.00061	2027980	0		513	0.00114	0.000362	1124920	0
514	0.00114	0.00088	2770000	0		514	0.00115	0.000780504	2599480	0		514	0.00114	0.00061	2030860	0		514	0.00114	0.000363	1126340	0
515	0.00114	0.00089	2770000	0		515	0.00115	0.000782073	2603180	0		515	0.00114	0.00061	2033740	0		515	0.00115	0.000364	1127750	0
516	0.00114	0.00089	2770000	0		516	0.00115	0.000783644	2606870	0		516	0.00114	0.00061	2036610	0		516	0.00115	0.000364	1129160	0
517	0.00115	0.00089	2780000	0		517	0.00116	0.000785215	2610560	0		517	0.00114	0.00061	2039480	0		517	0.00115	0.000365	1130570	0
518	0.00115	0.00089	2780000	0		518	0.00116	0.000786785	2614260	0		518	0.00115	0.00062	2042350	0		518	0.00115	0.000366	1131990	0
519	0.00115	0.0009	2790000	0		519	0.00116	0.000788354	2617960	0		519	0.00115	0.00062	2045210	0		519	0.00115	0.000366	1133410	0
520	0.00115	0.0009	2790000	0		520	0.00116	0.00078992	2621660	0		520	0.00115	0.00062	2048060	0		520	0.00116	0.000367	1134850	0
521	0.00115	0.0009	2790000	0		521	0.00116	0.000791485	2625360	0		521	0.00115	0.00061	2051350	0		521	0.00116	0.000368	1136300	0
522	0.00116	0.00089	2800000	0		522	0.00117	0.000793046	2629060	0		522	0.00115	0.00061	2054190	0		522	0.00116	0.000368	1137760	0
523	0.00116	0.0009	2800000	0		523	0.00117	0.000794604	2632750	0		523	0.00116	0.00062	2057020	0		523	0.00116	0.000369	1139240	0
524	0.00116	0.0009	2800000	0		524	0.00117	0.000796158	2636430	0		524	0.00116	0.00062	2059860	0		524	0.00117	0.00037	1140720	0
525	0.00116	0.0009	2810000	0		525	0.00117	0.000797707	2640120	0		525	0.00116	0.00062	2062700	0		525	0.00117	0.00037	1142210	0
526	0.00117	0.0009	2810000	0		526	0.00118	0.000799252	2643790	0		526	0.00116	0.00062	2065560	0		526	0.00117	0.000371	1143710	0
527	0.00117	0.00091	2820000	0		527	0.00118	0.000800792	2647460	0		527	0.00117	0.00062	2068430	0		527	0.00117	0.000372	1145220	0
528	0.00117	0.00091	2820000	0		528	0.00118	0.000802327	2651120	0		528	0.00117	0.00063	2071310	0		528	0.00117	0.000372	1146740	0
529	0.00117	0.00091	2820000	0		529	0.00118	0.000803858	2654760	0		529	0.00117	0.00063	2074190	0		529	0.00118	0.000373	1148270	0
530	0.00117	0.00091	2830000	0		530	0.00118	0.000805384	2658390	0		530	0.00117	0.00063	2077080	0		530	0.00118	0.000374	1149790	0
531	0.00118	0.00092	2830000	0		531	0.00119	0.000806904	2662020	0		531	0.00117	0.00063	2079990	0		531	0.00118	0.000374	1151300	0
532	0.00118	0.00092	2840000	0		532	0.00119	0.00080842	2665640	0		532	0.00118	0.00063	2082900	0		532	0.00118	0.000375	1152810	0
533	0.00118	0.00092	2840000	0		533	0.00119	0.00080993	2669250	0		533	0.00118	0.00063	2085820	0		533	0.00119	0.000376	1154320	0
534	0.00118	0.00092	2840000	0		534	0.00119	0.000811435	2672850	0		534	0.00118	0.00064	2088740	0		534	0.00119	0.000376	1155830	0
535	0.00119	0.00092	2850000	0		535	0.0012	0.000812934	2676450	0		535	0.00118	0.00064	2091670	0		535	0.00119	0.000377	1157330	0
536	0.00119	0.00092	2850000	0		536	0.0012	0.000814429	2680040	0		536	0.00119	0.00063	2094600	0		536	0.00119	0.000378	1158800	0
537	0.00119	0.00092	2860000	0		537	0.0012	0.000815919	2683630	0		537	0.00119	0.00063	2097530	0		537	0.0012	0.000378	1160250	0
538	0.00119	0.00092	2860000	0		538	0.0012	0.000817405	2687220	0		538	0.00119	0.00063	2100470	0		538	0.0012	0.000379	1161670	0
539	0.0012	0.00093	2860000	0		539	0.00121	0.000818885	2690810	0		539	0.00119	0.00064	2103430	0		539	0.0012	0.00038	1163070	0
540	0.0012	0.00093	2870000	0		540	0.00121	0.00082036	2694860	0		540	0.0012	0.00064	2106390	0		540	0.0012	0.000381	1164440	0
541	0.0012	0.00093	2870000	0		541	0.00121	0.000821829	2698460	0		541	0.0012	0.00064	2109340	0		541	0.0012	0.000381	1165810	0
542	0.0012	0.00093	2880000	0		542	0.00121	0.000823293	2701930	0		542	0.0012	0.00064	2112290	0		542	0.00121	0.000382	1167160	0
543	0.0012	0.00094	2880000	0		543	0.00121	0.000824752	2705520	0		543	0.0012	0.00064	2115240	0		543	0.00121	0.000383	1168480	0
544	0.00121	0.00094	2880000	0		544	0.00122	0.000826206	2709120	0		544	0.0012	0.00065	2118190	0		544	0.00121	0.000383	1169800	0
545	0.00121	0.00094	2890000	0		545	0.00122	0.000827656	2712720	0		545	0.00121	0.00065	2121160	0		545	0.00121	0.000384	1171110	0
546	0.00121	0.00094	2890000	0		546	0.00122	0.000829102	2716330	0		546	0.00121	0.00065	2124140	0		546	0.00122	0.000385	1172410	0
547	0.00121	0.00094	2890000	0		547	0.00122	0.000830545	2719940	0		547	0.00121	0.00065	2127110	0		547	0.00122	0.000385	1173690	0
548	0.00122	0.00094	2900000	0		548	0.00123	0.000831985	2723540	0		548	0.00121	0.00065	2130080	0		548	0.00122	0.000386	1174980	0
549	0.00122	0.00094	2900000	0		549	0.00123	0.000833423	2727150	0		549	0.00122	0.00066	2133050	0		549	0.00122	0.000387	1176250	0
550	0.00122	0.00094	2910000	0		550	0.00123	0.00083486	2730760	0		550	0.00122	0.00065	2136020	0		550	0.00122	0.000387	1177510	0
551	0.00122	0.00095	2910000	0		551	0.00123	0.000836295	2734370	0		551	0.00122	0.00065	2138970	0		551	0.00123	0.000387	1178780	0
552	0.00122	0.00095	2910000	0		552	0.00123	0.00083773	2737970	0		552	0.00122	0.00065	2141930	0		552	0.00123	0.000388	1180050	0
553	0.00123	0.00095	2920000	0		553	0.00124	0.000839165	2741560	0		553	0.00122	0.00065	2144890	0		553	0.00123	0.000389	1181320	0
554	0.00123	0.00095	2920000	0		554	0.00124	0.000840599	2745150	0		554	0.00123	0.00065	2147860	0		554	0.00123	0.000389	1182600	0
555	0.00123	0.00096	2930000	0		555	0.00124	0.000842034	2748740	0		555	0.00123	0.00066	2150830	0		555	0.00124	0.00039	1183890	0
556	0.00123	0.00096	2930000	0		556	0.00124	0.00084347	2752320	0		556	0.00123	0.00066	2153820	0		556	0.00124	0.000391	1185200	0
557	0.00124	0.00096	2930000	0		557	0.00125	0.000844907	2755890	0		557	0.00123	0.00066	2156800	0		557	0.00124	0.000392	1186520	0
558	0.00124	0.00096	2940000	0		558	0.00125	0.000846346	2759470	0		558	0.00124	0.00066	2159790	0		558	0.00124	0.000392	1187870	0
559	0.00124	0.00096	2940000	0		559	0.00125	0.000847786	2763040	0		559	0.00124	0.00066	2162790	0		559	0.00124	0.000393	1189220	0
560	0.00124	0.00096	2940000	0		560	0.00125	0.000849228	2766600	0		560	0.00124	0.00067	2165780	0		560	0.00125	0.000394	1190580	0
561	0.00124	0.00096	2950000	0		561	0.00125	0.000850673	2770160	0		561	0.00124	0.00067	2168780	0		561	0.00125	0.000394	1191970	0
562	0.00125	0.00096	2950000	0		562	0.00126	0.000852121	2773730	0		562	0.00124	0.00067	2171770	0		562	0.00125	0.000395	1193360	0
563	0.00125	0.00097	2960000	0		563	0.00126	0.000853571	2777300	0		563	0.00125	0.00066	2174770	0		563	0.00125	0.000396	1194750	0
564	0.00125	0.00097	2960000	0		564	0.00126	0.000855024	2780870	0		564	0.00125	0.00066	2177780	0		564	0.00126	0.000397	1196160	0
565	0.00125	0.00097	2960000	0		565	0.00126	0.000856481	2784450	0		565	0.00125	0.00067	2180770	0		565	0.00126	0.000397	1197580	0
566	0.00126	0.00097	2970000	0		566	0.00127	0.000857941	2788030	0		566	0.00125	0.00067	2183770	0		566	0.00126	0.000398	1199030	0
567	0.00126	0.00098	2970000	0		567	0.00127	0.000859404	2791610	0		567	0.00126	0.00067	2186780	0		567	0.00126	0.000399	1200470	0
568	0.00126	0.00098	2970000	0		568	0.00127	0.00086087	2795190	0		568	0.00126	0.00067	2189770	0		568	0.00126	0.0004	1201930	0
569	0.00126	0.00098	2980000	0		569	0.00127	0.000862339	2798770	0		569	0.00126	0.00067	2192770	0		569	0.00127	0.0004	1203420	0
570	0.00127	0.00098	2980000	0		570	0.00128	0.000863813	2802340	0		570	0.00126	0.00068	2195750	0		570	0.00127	0.000401	1204920	0
571	0.00127	0.00099	2990000	0		571	0.00128	0.00086529	2805910	0		571	0.00126	0.00068	2198730	0		571	0.00127	0.000402	1206440	0
572	0.00127	0.00098	2990000	0		572	0.00128	0.000866771	2809490	0		572	0.00127	0.00068	2201710	0		572	0.00127	0.000402	1207960	0
573	0.00127	0.00098	2990000	0		573	0.00128	0.000868255	2813060	0		573	0.00127	0.00068	2204690	0		573	0.00128	0.000403	1209480	0
574	0.00127	0.00098	3000000	0		574	0.00128	0.000869743	2816620	0		574	0.00127	0.00068	2207660	0		574	0.00128	0.000404	1211010	0
575	0.00128	0.00099	3000000	0		575	0.00129	0.000871233	2820190	0		575	0.00127	0.00069	2210620	0		575	0.00128	0.000405	1212540	0
576	0.00128	0.00099	3010000	0		576	0.00129	0.000872726	2823760	0		576	0.00128	0.00068	2213590	0		576	0.00128	0.000405	1214080	0
577	0.00128	0.00099	3010000	0		577	0.00129	0.000874221	2827330	0		577	0.00128	0.00068	2216550	0		577	0.00129	0.000406	1215620	0
578	0.00128	0.00099	3010000	0		578	0.00129	0.00087572	2830910	0		578	0.00128	0.00068	2219500	0		578	0.00129	0.000407	1217150	0
579	0.00129	0.001	3020000	0		579	0.0013	0.000877221	2834490	0		579	0.00128	0.00068	2222450	0		579	0.00129	0.000407	1218700	0
580	0.00129	0.001	3020000	0		580	0.0013	0.000878724	2838080	0		580	0.00129	0.00068	2225400	0		580	0.00129	0.000407	1220250	0
581	0.00129	0.001	3020000	0		581	0.0013	0.000880228	2841680	0		581	0.00129	0.00069	2228330	0		581	0.00129	0.000408	1221800	0
582	0.00129	0.001	3030000	0		582	0.0013	0.000881733	2845280	0		582	0.00129	0.00069	2231260	0		582	0.0013	0.000409	1223360	0
583	0.00129	0.00101	3030000	0		583	0.0013	0.000883237	2848880	0		583	0.00129	0.00069	2234170	0		583	0.0013	0.00041	1224930	0
584	0.0013	0.00101	3040000	0		584	0.00131	0.000884741	2852490	0		584	0.00129	0.00069	2237090	0		584	0.0013	0.000411	1226530	0
585	0.0013	0.001	3040000	0		585	0.00131	0.000886244	2856100	0		585	0.0013	0.00069	2240000	0		585	0.0013	0.000411	1228120	0
586	0.0013	0.001	3040000	0		586	0.00131	0.000887747	2859720	0		586	0.0013	0.0007	2242900	0		586	0.00131	0.000412	1229710	0
587	0.0013	0.00101	3050000	0		587	0.00131	0.000889248	2863350	0		587	0.0013	0.0007	2245790	0		587	0.00131	0.000413	1231310	0
588	0.00131	0.00101	3050000	0		588	0.00132	0.000890748	2866980	0		588	0.0013	0.00069	2248680	0		588	0.00131	0.000414	1232930	0
589	0.00131	0.00101	3060000	0		589	0.00132	0.000892247	2870620	0		589	0.00131	0.00069	2251550	0		589	0.00131	0.000414	1234540	0
590	0.00131	0.00101	3060000	0		590	0.00132	0.000893744	2874290	0		590	0.00131	0.00069	2254410	0		590	0.00131	0.000415	1236150	0
591	0.00131	0.00101	3060000	0		591	0.00132	0.00089524	2877980	0		591	0.00131	0.0007	2257270	0		591	0.00132	0.000416	1237780	0
592	0.00131	0.00102	3070000	0		592	0.00132	0.000896735	2881660	0		592	0.00131	0.0007	2260120	0		592	0.00132	0.000417	1239400	0
593	0.00132	0.00102	3070000	0		593	0.00133	0.00089823	2885360	0		593	0.00131	0.0007	2262960	0		593	0.00132	0.000418	1241070	0
594	0.00132	0.00102	3080000	0		594	0.00133	0.000899724	2889060	0		594	0.00132	0.0007	2265800	0		594	0.00132	0.000418	1242740	0
595	0.00132	0.00102	3080000	0		595	0.00133	0.000901219	2892760	0		595	0.00132	0.0007	2268630	0		595	0.00133	0.000418	1244420	0
596	0.00132	0.00103	3080000	0		596	0.00133	0.000902713	2896600	0		596	0.00132	0.00071	2271440	0		596	0.00133	0.000419	1246100	0
597	0.00133	0.00103	3090000	0		597	0.00134	0.000904207	2900290	0		597	0.00132	0.00071	2274310	0		597	0.00133	0.00042	1247760	0
598	0.00133	0.00103	3090000	0		598	0.00134	0.000905701	2903990	0		598	0.00133	0.00071	2277110	0		598	0.00133	0.000421	1249420	0
599	0.00133	0.00103	3090000	0		599	0.00134	0.000907192	2907690	0		599	0.00133	0.00071	2279910	0		599	0.00133	0.000421	1251070	0
600	0.00133	0.00103	3100000	0		600	0.00134	0.000908683	2911390	0		600	0.00133	0.0007	2282700	0		600	0.00134	0.000422	1252710	0
601	0.00134	0.00103	3100000	0		601	0.00134	0.000910172	2915080	0		601	0.00133	0.00071	2285490	0		601	0.00134	0.000423	1254340	0
602	0.00134	0.00103	3110000	0		602	0.00135	0.000911661	2918770	0		602	0.00133	0.00071	2288280	0		602	0.00134	0.000424	1255950	0
603	0.00134	0.00103	3110000	0		603	0.00135	0.00091315	2922450	0		603	0.00134	0.00071	2291070	0		603	0.00134	0.000424	1257560	0
604	0.00134	0.00104	3110000	0		604	0.00135	0.00091464	2926140	0		604	0.00134	0.00071	2293860	0		604	0.00135	0.000425	1259170	0
605	0.00134	0.00104	3120000	0		605	0.00135	0.000916132	2929820	0		605	0.00134	0.00071	2296650	0		605	0.00135	0.000426	1260800	0
606	0.00135	0.00104	3120000	0		606	0.00136	0.000917625	2933500	0		606	0.00134	0.00072	2299450	0		606	0.00135	0.000426	1262410	0
607	0.00135	0.00104	3130000	0		607	0.00136	0.000919121	2937160	0		607	0.00135	0.00072	2302230	0		607	0.00135	0.000427	1264020	0
608	0.00135	0.00105	3130000	0		608	0.00136	0.000920618	2940800	0		608	0.00135	0.00072	2305020	0		608	0.00136	0.000427	1265630	0
609	0.00135	0.00105	3130000	0		609	0.00136	0.000922117	2944440	0		609	0.00135	0.00072	2307800	0		609	0.00136	0.000428	1267250	0
610	0.00136	0.00105	3140000	0		610	0.00137	0.000923617	2948080	0		610	0.00135	0.00072	2310590	0		610	0.00136	0.000429	1268880	0
611	0.00136	0.00105	3140000	0		611	0.00137	0.000925119	2951780	0		611	0.00136	0.00072	2313380	0		611	0.00136	0.00043	1270520	0
612	0.00136	0.00106	3150000	0		612	0.00137	0.000926623	2955370	0		612	0.00136	0.00073	2316160	0		612	0.00136	0.000431	1272150	0
613	0.00136	0.00106	3150000	0		613	0.00137	0.000928128	2958950	0		613	0.00136	0.00072	2318980	0		613	0.00137	0.000431	1273800	0
614	0.00136	0.00106	3150000	0		614	0.00137	0.000929635	2962520	0		614	0.00136	0.00072	2321760	0		614	0.00137	0.000431	1275460	0
615	0.00137	0.00105	3160000	0		615	0.00138	0.000931145	2966080	0		615	0.00136	0.00072	2324530	0		615	0.00137	0.000432	1277120	0
616	0.00137	0.00106	3160000	0		616	0.00138	0.000932657	2969640	0		616	0.00137	0.00072	2327310	0		616	0.00137	0.000433	1278790	0
617	0.00137	0.00106	3170000	0		617	0.00138	0.000934172	2973210	0		617	0.00137	0.00073	2330090	0		617	0.00138	0.000434	1280450	0
618	0.00137	0.00106	3170000	0		618	0.00138	0.00093569	2976800	0		618	0.00137	0.00073	2332880	0		618	0.00138	0.000434	1282120	0
619	0.00138	0.00106	3170000	0		619	0.00139	0.000937211	2980370	0		619	0.00137	0.00073	2335660	0		619	0.00138	0.000435	1283800	0
620	0.00138	0.00107	3180000	0		620	0.00139	0.000938734	2983940	0		620	0.00138	0.00073	2338450	0		620	0.00138	0.000436	1285490	0
621	0.00138	0.00107	3180000	0		621	0.00139	0.00094026	2987520	0		621	0.00138	0.00073	2341240	0		621	0.00138	0.000437	1287200	0
622	0.00138	0.00107	3190000	0		622	0.00139	0.000941787	2991090	0		622	0.00138	0.00074	2344030	0		622	0.00139	0.000437	1288910	0
623	0.00138	0.00107	3190000	0		623	0.00139	0.000943315	2994680	0		623	0.00138	0.00074	2346830	0		623	0.00139	0.000437	1290630	0
624	0.00139	0.00108	3190000	0		624	0.0014	0.000944845	2998270	0		624	0.00138	0.00074	2349620	0		624	0.00139	0.000438	1292350	0
625	0.00139	0.00108	3200000	0		625	0.0014	0.000946374	3001880	0		625	0.00139	0.00073	2352420	0		625	0.00139	0.000439	1294080	0
626	0.00139	0.00108	3200000	0		626	0.0014	0.000947905	3005490	0		626	0.00139	0.00073	2355200	0		626	0.0014	0.00044	1295810	0
627	0.00139	0.00108	3210000	0		627	0.0014	0.000949437	3009120	0		627	0.00139	0.00074	2358000	0		627	0.0014	0.00044	1297540	0
628	0.0014	0.00109	3210000	0		628	0.00141	0.000950969	3012750	0		628	0.00139	0.00074	2360820	0		628	0.0014	0.000441	1299260	0
629	0.0014	0.00108	3210000	0		629	0.00141	0.000952502	3016400	0		629	0.0014	0.00074	2363630	0		629	0.0014	0.000442	1300980	0
630	0.0014	0.00108	3220000	0		630	0.00141	0.000954036	3020050	0		630	0.0014	0.00074	2366440	0		630	0.0014	0.000443	1302690	0
631	0.0014	0.00108	3220000	0		631	0.00141	0.000955571	3023700	0		631	0.0014	0.00074	2369240	0		631	0.00141	0.000444	1304410	0
632	0.0014	0.00109	3230000	0		632	0.00141	0.000957106	3027360	0		632	0.0014	0.00075	2372050	0		632	0.00141	0.000444	1306140	0
633	0.00141	0.00109	3230000	0		633	0.00142	0.000958641	3031020	0		633	0.0014	0.00075	2374850	0		633	0.00141	0.000444	1307860	0
634	0.00141	0.00109	3230000	0		634	0.00142	0.000960175	3034670	0		634	0.00141	0.00075	2377660	0		634	0.00141	0.000445	1309610	0
635	0.00141	0.00109	3240000	0		635	0.00142	0.000961709	3038330	0		635	0.00141	0.00075	2380470	0		635	0.00142	0.000446	1311410	0
636	0.00141	0.0011	3240000	0		636	0.00142	0.000963242	3041980	0		636	0.00141	0.00075	2383270	0		636	0.00142	0.000446	1313160	0
637	0.00142	0.0011	3250000	0		637	0.00143	0.000964773	3045630	0		637	0.00141	0.00075	2386070	0		637	0.00142	0.000447	1314910	0
638	0.00142	0.0011	3250000	0		638	0.00143	0.000966302	3049270	0		638	0.00142	0.00075	2388870	0		638	0.00142	0.000448	1316650	0
639	0.00142	0.0011	3250000	0		639	0.00143	0.000967831	3052910	0		639	0.00142	0.00075	2391670	0		639	0.00142	0.000449	1318380	0
640	0.00142	0.00111	3260000	0		640	0.00143	0.000969358	3056560	0		640	0.00142	0.00075	2394470	0		640	0.00143	0.00045	1320090	0
641	0.00143	0.00111	3260000	0		641	0.00144	0.000970884	3060200	0		641	0.00142	0.00075	2397270	0		641	0.00143	0.00045	1321810	0
642	0.00143	0.00111	3260000	0		642	0.00144	0.000972409	3063850	0		642	0.00142	0.00075	2400080	0		642	0.00143	0.000451	1323520	0
643	0.00143	0.0011	3270000	0		643	0.00144	0.000973932	3067510	0		643	0.00143	0.00076	2402890	0		643	0.00143	0.000452	1325230	0
644	0.00143	0.00111	3270000	0		644	0.00144	0.000975453	3071160	0		644	0.00143	0.00076	2405700	0		644	0.00144	0.000453	1326940	0
645	0.00143	0.00111	3280000	0		645	0.00144	0.000976972	3074810	0		645	0.00143	0.00076	2408510	0		645	0.00144	0.000454	1328640	0
646	0.00144	0.00111	3280000	0		646	0.00145	0.000978489	3078450	0		646	0.00143	0.00076	2411320	0		646	0.00144	0.000454	1330360	0
647	0.00144	0.00111	3280000	0		647	0.00145	0.000980003	3082100	0		647	0.00144	0.00076	2414130	0		647	0.00144	0.000455	1332080	0
648	0.00144	0.00111	3290000	0		648	0.00145	0.000981515	3085740	0		648	0.00144	0.00077	2416930	0		648	0.00145	0.000456	1333810	0
649	0.00144	0.00112	3290000	0		649	0.00145	0.000983024	3089380	0		649	0.00144	0.00077	2419720	0		649	0.00145	0.000457	1335540	0
650	0.00145	0.00112	3300000	0		650	0.00146	0.00098453	3093020	0		650	0.00144	0.00077	2422510	0		650	0.00145	0.000458	1337270	0
651	0.00145	0.00112	3300000	0		651	0.00146	0.000986034	3096650	0		651	0.00145	0.00077	2425280	0		651	0.00145	0.000458	1339000	0
652	0.00145	0.00112	3300000	0		652	0.00146	0.000987535	3100280	0		652	0.00145	0.00077	2428050	0		652	0.00145	0.000459	1340740	0
653	0.00145	0.00113	3310000	0		653	0.00146	0.000989033	3103910	0		653	0.00145	0.00077	2430800	0		653	0.00146	0.00046	1342490	0
654	0.00145	0.00113	3310000	0		654	0.00146	0.000990529	3107540	0		654	0.00145	0.00077	2433550	0		654	0.00146	0.000461	1344250	0
655	0.00146	0.00113	3320000	0		655	0.00147	0.000992022	3111170	0		655	0.00145	0.00077	2436290	0		655	0.00146	0.000461	1346030	0
656	0.00146	0.00112	3320000	0		656	0.00147	0.000993515	3114810	0		656	0.00146	0.00077	2439030	0		656	0.00146	0.000462	1347800	0
657	0.00146	0.00113	3320000	0		657	0.00147	0.000995006	3118450	0		657	0.00146	0.00077	2441760	0		657	0.00147	0.000463	1349550	0
658	0.00146	0.00113	3330000	0		658	0.00147	0.000996496	3122100	0		658	0.00146	0.00077	2444490	0		658	0.00147	0.000464	1351300	0
659	0.00147	0.00113	3330000	0		659	0.00148	0.000997985	3125750	0		659	0.00146	0.00078	2447210	0		659	0.00147	0.000464	1353050	0
660	0.00147	0.00113	3340000	0		660	0.00148	0.000999474	3129400	0		660	0.00147	0.00078	2449950	0		660	0.00147	0.000465	1354790	0
661	0.00147	0.00114	3340000	0		661	0.00148	0.001	3133040	0		661	0.00147	0.00078	2452680	0		661	0.00147	0.000466	1356540	0
662	0.00147	0.00114	3340000	0		662	0.00148	0.001	3136680	0		662	0.00147	0.00078	2455420	0		662	0.00148	0.000467	1358280	0
663	0.00147	0.00114	3350000	0		663	0.00148	0.001	3140310	0		663	0.00147	0.00078	2458170	0		663	0.00148	0.000467	1360000	0
664	0.00148	0.00114	3350000	0		664	0.00149	0.00101	3143930	0		664	0.00147	0.00079	2460910	0		664	0.00148	0.000468	1361720	0
665	0.00148	0.00115	3360000	0		665	0.00149	0.00101	3147530	0		665	0.00148	0.00079	2463660	0		665	0.00148	0.000468	1363790	0
666	0.00148	0.00115	3360000	0		666	0.00149	0.00101	3151110	0		666	0.00148	0.00079	2466420	0		666	0.00149	0.000469	1365510	0
667	0.00148	0.00115	3360000	0		667	0.00149	0.00101	3154680	0		667	0.00148	0.00078	2469180	0		667	0.00149	0.000469	1367190	0
668	0.00149	0.00115	3370000	0		668	0.0015	0.00101	3158240	0		668	0.00148	0.00078	2471940	0		668	0.00149	0.00047	1368840	0
669	0.00149	0.00115	3370000	0		669	0.0015	0.00101	3161800	0		669	0.00149	0.00079	2474710	0		669	0.00149	0.000471	1370490	0
670	0.00149	0.00115	3370000	0		670	0.0015	0.00101	3165340	0		670	0.00149	0.00079	2477650	0		670	0.00149	0.000472	1372140	0
671	0.00149	0.00115	3380000	0		671	0.0015	0.00102	3168880	0		671	0.00149	0.00079	2480440	0		671	0.0015	0.000472	1373790	0
672	0.0015	0.00115	3380000	0		672	0.0015	0.00102	3172410	0		672	0.00149	0.00079	2483250	0		672	0.0015	0.000473	1375420	0
673	0.0015	0.00116	3390000	0		673	0.00151	0.00102	3175950	0		673	0.00149	0.00079	2486070	0		673	0.0015	0.000474	1377050	0
674	0.0015	0.00116	3390000	0		674	0.00151	0.00102	3179480	0		674	0.0015	0.0008	2488890	0		674	0.0015	0.000475	1378660	0
675	0.0015	0.00116	3390000	0		675	0.00151	0.00102	3183030	0		675	0.0015	0.0008	2491720	0		675	0.00151	0.000475	1380270	0
676	0.0015	0.00116	3400000	0		676	0.00151	0.00102	3186570	0		676	0.0015	0.0008	2494560	0		676	0.00151	0.000476	1381890	0
677	0.00151	0.00117	3400000	0		677	0.00152	0.00102	3190120	0		677	0.0015	0.0008	2497410	0		677	0.00151	0.000477	1383500	0
678	0.00151	0.00117	3400000	0		678	0.00152	0.00103	3193680	0		678	0.00151	0.0008	2500270	0		678	0.00151	0.000477	1385090	0
679	0.00151	0.00117	3410000	0		679	0.00152	0.00103	3197240	0		679	0.00151	0.0008	2503140	0		679	0.00152	0.000478	1386670	0
680	0.00151	0.00117	3410000	0		680	0.00152	0.00103	3200810	0		680	0.00151	0.0008	2506010	0		680	0.00152	0.000479	1388250	0
681	0.00152	0.00117	3420000	0		681	0.00153	0.00103	3204380	0		681	0.00151	0.0008	2508880	0		681	0.00152	0.00048	1389820	0
682	0.00152	0.00117	3420000	0		682	0.00153	0.00103	3207960	0		682	0.00152	0.0008	2511770	0		682	0.00152	0.00048	1391390	0
683	0.00152	0.00117	3420000	0		683	0.00153	0.00103	3211530	0		683	0.00152	0.0008	2514650	0		683	0.00152	0.000481	1392960	0
684	0.00152	0.00117	3430000	0		684	0.00153	0.00104	3215130	0		684	0.00152	0.0008	2517550	0		684	0.00153	0.000482	1394530	0
685	0.00152	0.00118	3430000	0		685	0.00153	0.00104	3218710	0		685	0.00152	0.00081	2520440	0		685	0.00153	0.000482	1396090	0
686	0.00153	0.00118	3430000	0		686	0.00154	0.00104	3222290	0		686	0.00152	0.00081	2523330	0		686	0.00153	0.000483	1397660	0
687	0.00153	0.00118	3440000	0		687	0.00154	0.00104	3225870	0		687	0.00153	0.00081	2526230	0		687	0.00153	0.000484	1399230	0
688	0.00153	0.00118	3440000	0		688	0.00154	0.00104	3229470	0		688	0.00153	0.00081	2529120	0		688	0.00154	0.000485	1400810	0
689	0.00153	0.00119	3450000	0		689	0.00154	0.00104	3233080	0		689	0.00153	0.00081	2532010	0		689	0.00154	0.000485	1402370	0
690	0.00154	0.00119	3450000	0		690	0.00155	0.00104	3236690	0		690	0.00153	0.00082	2534910	0		690	0.00154	0.000486	1403930	0
691	0.00154	0.00119	3450000	0		691	0.00155	0.00105	3240320	0		691	0.00154	0.00082	2537820	0		691	0.00154	0.000487	1405490	0
692	0.00154	0.00119	3460000	0		692	0.00155	0.00105	3243950	0		692	0.00154	0.00082	2540710	0		692	0.00154	0.000486	1407040	0
693	0.00154	0.0012	3460000	0		693	0.00155	0.00105	3247580	0		693	0.00154	0.00082	2543610	0		693	0.00155	0.000487	1408590	0
694	0.00154	0.00119	3470000	0		694	0.00155	0.00105	3251220	0		694	0.00154	0.00081	2546520	0		694	0.00155	0.000488	1410140	0
695	0.00155	0.00119	3470000	0		695	0.00156	0.00105	3254860	0		695	0.00154	0.00082	2549430	0		695	0.00155	0.000489	1411680	0
696	0.00155	0.00119	3470000	0		696	0.00156	0.00105	3258500	0		696	0.00155	0.00082	2552340	0		696	0.00155	0.000489	1413200	0
697	0.00155	0.0012	3480000	0		697	0.00156	0.00105	3262150	0		697	0.00155	0.00082	2555260	0		697	0.00156	0.00049	1414720	0
698	0.00155	0.0012	3480000	0		698	0.00156	0.00106	3265800	0		698	0.00155	0.00082	2558170	0		698	0.00156	0.000491	1416240	0
699	0.00156	0.0012	3480000	0		699	0.00157	0.00106	3269450	0		699	0.00155	0.00082	2561090	0		699	0.00156	0.000491	1417760	0
700	0.00156	0.0012	3490000	0		700	0.00157	0.00106	3273110	0		700	0.00156	0.00083	2564010	0		700	0.00156	0.000492	1419260	0
701	0.00156	0.00121	3490000	0		701	0.00157	0.00106	3276760	0		701	0.00156	0.00083	2566930	0		701	0.00156	0.000493	1420750	0
702	0.00156	0.00121	3500000	0		702	0.00157	0.00106	3280400	0		702	0.00156	0.00083	2569850	0		702	0.00157	0.000493	1422230	0
703	0.00156	0.00121	3500000	0		703	0.00157	0.00106	3284050	0		703	0.00156	0.00083	2572760	0		703	0.00157	0.000494	1423710	0
704	0.00157	0.00121	3500000	0		704	0.00158	0.00107	3287700	0		704	0.00156	0.00083	2575670	0		704	0.00157	0.000495	1425190	0
705	0.00157	0.00122	3510000	0		705	0.00158	0.00107	3291340	0		705	0.00157	0.00084	2578570	0		705	0.00157	0.000496	1426660	0
706	0.00157	0.00122	3510000	0		706	0.00158	0.00107	3294990	0		706	0.00157	0.00084	2581470	0		706	0.00158	0.000496	1428130	0
707	0.00157	0.00122	3520000	0		707	0.00158	0.00107	3298640	0		707	0.00157	0.00083	2584380	0		707	0.00158	0.000497	1429600	0
708	0.00158	0.00121	3520000	0		708	0.00159	0.00107	3302290	0		708	0.00157	0.00083	2587290	0		708	0.00158	0.000498	1431080	0
709	0.00158	0.00122	3520000	0		709	0.00159	0.00107	3305930	0		709	0.00158	0.00083	2590190	0		709	0.00158	0.000498	1432550	0
710	0.00158	0.00122	3530000	0		710	0.00159	0.00107	3309570	0		710	0.00158	0.00083	2593070	0		710	0.00158	0.000499	1434020	0
711	0.00158	0.00122	3530000	0		711	0.00159	0.00108	3313210	0		711	0.00158	0.00084	2595940	0		711	0.00159	0.0005	1435490	0
712	0.00159	0.00122	3530000	0		712	0.0016	0.00108	3316850	0		712	0.00158	0.00084	2598800	0		712	0.00159	0.0005	1436950	0
713	0.00159	0.00123	3540000	0		713	0.0016	0.00108	3320500	0		713	0.00158	0.00084	2601650	0		713	0.00159	0.0005	1438390	0
714	0.00159	0.00123	3540000	0		714	0.0016	0.00108	3324150	0		714	0.00159	0.00084	2604490	0		714	0.00159	0.000501	1439830	0
715	0.00159	0.00123	3550000	0		715	0.0016	0.00108	3327810	0		715	0.00159	0.00084	2607320	0		715	0.0016	0.000502	1441270	0
716	0.00159	0.00123	3550000	0		716	0.0016	0.00108	3331460	0		716	0.00159	0.00085	2610160	0		716	0.0016	0.000502	1442700	0
717	0.0016	0.00124	3550000	0		717	0.00161	0.00108	3335110	0		717	0.00159	0.00085	2613000	0		717	0.0016	0.000503	1444130	0
718	0.0016	0.00124	3560000	0		718	0.00161	0.00109	3338760	0		718	0.0016	0.00085	2615840	0		718	0.0016	0.000504	1445560	0
719	0.0016	0.00124	3560000	0		719	0.00161	0.00109	3342410	0		719	0.0016	0.00084	2618670	0		719	0.00161	0.000505	1446990	0
720	0.0016	0.00124	3570000	0		720	0.00161	0.00109	3346050	0		720	0.0016	0.00084	2621500	0		720	0.00161	0.000505	1448420	0
721	0.00161	0.00125	3570000	0		721	0.00162	0.00109	3349690	0		721	0.0016	0.00085	2624310	0		721	0.00161	0.000506	1449850	0
722	0.00161	0.00124	3570000	0		722	0.00162	0.00109	3353310	0		722	0.00161	0.00085	2627140	0		722	0.00161	0.000507	1451280	0
723	0.00161	0.00124	3580000	0		723	0.00162	0.00109	3356920	0		723	0.00161	0.00085	2629960	0		723	0.00161	0.000507	1452700	0
724	0.00161	0.00124	3580000	0		724	0.00162	0.00109	3360520	0		724	0.00161	0.00085	2632780	0		724	0.00162	0.000508	1454130	0
725	0.00161	0.00124	3590000	0		725	0.00162	0.0011	3364110	0		725	0.00161	0.00085	2635610	0		725	0.00162	0.000509	1455550	0
726	0.00162	0.00125	3590000	0		726	0.00163	0.0011	3367690	0		726	0.00161	0.00086	2638450	0		726	0.00162	0.00051	1456980	0
727	0.00162	0.00125	3590000	0		727	0.00163	0.0011	3371260	0		727	0.00162	0.00086	2641300	0		727	0.00162	0.00051	1458430	0
728	0.00162	0.00125	3600000	0		728	0.00163	0.0011	3374810	0		728	0.00162	0.00086	2644150	0		728	0.00163	0.000511	1459890	0
729	0.00162	0.00125	3600000	0		729	0.00163	0.0011	3378370	0		729	0.00162	0.00086	2647000	0		729	0.00163	0.000512	1461340	0
730	0.00163	0.00126	3600000	0		730	0.00164	0.0011	3381920	0		730	0.00162	0.00086	2649870	0		730	0.00163	0.000513	1462790	0
731	0.00163	0.00126	3610000	0		731	0.00164	0.0011	3385470	0		731	0.00163	0.00087	2652750	0		731	0.00163	0.000513	1464250	0
732	0.00163	0.00126	3610000	0		732	0.00164	0.00111	3389030	0		732	0.00163	0.00086	2655630	0		732	0.00163	0.000514	1465720	0
733	0.00163	0.00126	3620000	0		733	0.00164	0.00111	3392580	0		733	0.00163	0.00086	2658520	0		733	0.00164	0.000514	1467190	0
734	0.00163	0.00127	3620000	0		734	0.00164	0.00111	3396150	0		734	0.00163	0.00086	2661410	0		734	0.00164	0.000514	1468680	0
735	0.00164	0.00127	3620000	0		735	0.00165	0.00111	3399710	0		735	0.00163	0.00086	2664310	0		735	0.00164	0.000515	1470170	0
736	0.00164	0.00126	3630000	0		736	0.00165	0.00111	3403290	0		736	0.00164	0.00087	2667210	0		736	0.00164	0.000516	1471690	0
737	0.00164	0.00126	3630000	0		737	0.00165	0.00111	3406860	0		737	0.00164	0.00087	2670120	0		737	0.00165	0.000517	1473270	0
738	0.00164	0.00127	3640000	0		738	0.00165	0.00112	3410440	0		738	0.00164	0.00087	2673020	0		738	0.00165	0.000517	1474820	0
739	0.00165	0.00127	3640000	0		739	0.00166	0.00112	3414020	0		739	0.00164	0.00087	2675930	0		739	0.00165	0.000518	1476360	0
740	0.00165	0.00127	3640000	0		740	0.00166	0.00112	3417600	0		740	0.00165	0.00087	2678840	0		740	0.00165	0.000519	1477920	0
741	0.00165	0.00127	3650000	0		741	0.00166	0.00112	3421190	0		741	0.00165	0.00087	2681750	0		741	0.00165	0.00052	1479480	0
742	0.00165	0.00128	3650000	0		742	0.00166	0.00112	3424770	0		742	0.00165	0.00088	2684660	0		742	0.00166	0.00052	1481040	0
743	0.00166	0.00128	3660000	0		743	0.00166	0.00112	3428360	0		743	0.00165	0.00088	2687580	0		743	0.00166	0.000521	1482620	0
744	0.00166	0.00128	3660000	0		744	0.00167	0.00112	3431960	0		744	0.00165	0.00088	2690500	0		744	0.00166	0.000522	1484200	0
745	0.00166	0.00128	3660000	0		745	0.00167	0.00113	3435540	0		745	0.00166	0.00087	2693420	0		745	0.00166	0.000523	1485790	0
746	0.00166	0.00129	3670000	0		746	0.00167	0.00113	3439140	0		746	0.00166	0.00087	2696360	0		746	0.00167	0.000523	1487390	0
747	0.00166	0.00129	3670000	0		747	0.00167	0.00113	3442740	0		747	0.00166	0.00088	2699320	0		747	0.00167	0.000524	1488990	0
748	0.00167	0.00129	3670000	0		748	0.00168	0.00113	3446340	0		748	0.00166	0.00088	2702280	0		748	0.00167	0.000525	1490600	0
749	0.00167	0.00129	3680000	0		749	0.00168	0.00113	3449960	0		749	0.00167	0.00088	2705260	0		749	0.00167	0.000525	1492210	0
750	0.00167	0.00129	3680000	0		750	0.00168	0.00113	3453580	0		750	0.00167	0.00088	2708250	0		750	0.00168	0.000525	1493820	0
751	0.00167	0.00129	3690000	0		751	0.00168	0.00113	3457190	0		751	0.00167	0.00088	2711240	0		751	0.00168	0.000526	1495430	0
752	0.00168	0.00129	3690000	0		752	0.00169	0.00114	3460510	0		752	0.00167	0.00089	2714240	0		752	0.00168	0.000527	1497040	0
753	0.00168	0.00129	3690000	0		753	0.00169	0.00114	3464130	0		753	0.00168	0.00089	2717250	0		753	0.00168	0.000528	1498650	0
754	0.00168	0.0013	3700000	0		754	0.00169	0.00114	3467770	0		754	0.00168	0.00089	2720260	0		754	0.00168	0.000528	1500260	0
755	0.00168	0.0013	3700000	0		755	0.00169	0.00114	3471400	0		755	0.00168	0.00089	2723270	0		755	0.00169	0.000529	1501870	0
756	0.00168	0.0013	3710000	0		756	0.00169	0.00114	3475050	0		756	0.00168	0.00089	2726280	0		756	0.00169	0.00053	1503470	0
757	0.00169	0.0013	3710000	0		757	0.0017	0.00114	3478700	0		757	0.00168	0.0009	2729300	0		757	0.00169	0.000531	1505070	0
758	0.00169	0.00131	3710000	0		758	0.0017	0.00115	3482360	0		758	0.00169	0.00089	2732320	0		758	0.00169	0.000531	1506670	0
759	0.00169	0.00131	3720000	0		759	0.0017	0.00115	3486010	0		759	0.00169	0.00089	2735340	0		759	0.0017	0.000532	1508270	0
760	0.00169	0.00131	3720000	0		760	0.0017	0.00115	3489680	0		760	0.00169	0.00089	2738360	0		760	0.0017	0.000533	1509870	0
761	0.0017	0.00131	3730000	0		761	0.00171	0.00115	3493340	0		761	0.00169	0.00089	2741380	0		761	0.0017	0.000534	1511480	0
762	0.0017	0.00132	3730000	0		762	0.00171	0.00115	3497010	0		762	0.0017	0.00089	2744400	0		762	0.0017	0.000535	1513080	0
763	0.0017	0.00131	3730000	0		763	0.00171	0.00115	3500690	0		763	0.0017	0.0009	2747430	0		763	0.0017	0.000535	1514690	0
764	0.0017	0.00131	3740000	0		764	0.00171	0.00115	3504360	0		764	0.0017	0.0009	2750450	0		764	0.00171	0.000535	1516300	0
765	0.0017	0.00131	3740000	0		765	0.00171	0.00116	3508040	0		765	0.0017	0.0009	2753470	0		765	0.00171	0.000536	1517880	0
766	0.00171	0.00132	3750000	0		766	0.00172	0.00116	3511720	0		766	0.0017	0.0009	2756500	0		766	0.00171	0.000537	1519460	0
767	0.00171	0.00132	3750000	0		767	0.00172	0.00116	3515400	0		767	0.00171	0.0009	2759510	0		767	0.00171	0.000537	1521050	0
768	0.00171	0.00132	3750000	0		768	0.00172	0.00116	3519090	0		768	0.00171	0.00091	2762520	0		768	0.00172	0.000538	1522620	0
769	0.00171	0.00132	3760000	0		769	0.00172	0.00116	3522780	0		769	0.00171	0.00091	2765530	0		769	0.00172	0.000539	1524190	0
770	0.00172	0.00133	3760000	0		770	0.00173	0.00116	3526460	0		770	0.00171	0.00091	2768530	0		770	0.00172	0.00054	1525740	0
771	0.00172	0.00133	3770000	0		771	0.00173	0.00116	3530140	0		771	0.00172	0.00091	2771510	0		771	0.00172	0.00054	1527290	0
772	0.00172	0.00133	3770000	0		772	0.00173	0.00117	3533810	0		772	0.00172	0.0009	2774490	0		772	0.00172	0.000541	1528830	0
773	0.00172	0.00133	3770000	0		773	0.00173	0.00117	3537470	0		773	0.00172	0.00091	2777450	0		773	0.00173	0.000542	1530350	0
774	0.00172	0.00134	3780000	0		774	0.00173	0.00117	3541130	0		774	0.00172	0.00091	2780400	0		774	0.00173	0.000543	1531870	0
775	0.00173	0.00134	3780000	0		775	0.00174	0.00117	3544780	0		775	0.00172	0.00091	2783510	0		775	0.00173	0.000543	1533370	0
776	0.00173	0.00133	3780000	0		776	0.00174	0.00117	3548420	0		776	0.00173	0.00091	2786430	0		776	0.00173	0.000544	1534860	0
777	0.00173	0.00133	3790000	0		777	0.00174	0.00117	3552050	0		777	0.00173	0.00091	2789340	0		777	0.00174	0.000545	1536350	0
778	0.00173	0.00134	3790000	0		778	0.00174	0.00118	3555680	0		778	0.00173	0.00092	2792240	0		778	0.00174	0.000546	1537820	0
779	0.00174	0.00134	3800000	0		779	0.00175	0.00118	3559300	0		779	0.00173	0.00092	2795130	0		779	0.00174	0.000547	1539280	0
780	0.00174	0.00134	3800000	0		780	0.00175	0.00118	3562910	0		780	0.00174	0.00092	2798470	0		780	0.00174	0.000547	1540730	0
781	0.00174	0.00134	3800000	0		781	0.00175	0.00118	3566530	0		781	0.00174	0.00092	2801340	0		781	0.00174	0.000548	1542180	0
782	0.00174	0.00135	3810000	0		782	0.00175	0.00118	3570130	0		782	0.00174	0.00092	2804190	0		782	0.00175	0.000549	1543620	0
783	0.00175	0.00135	3810000	0		783	0.00176	0.00118	3573740	0		783	0.00174	0.00093	2807030	0		783	0.00175	0.00055	1545060	0
784	0.00175	0.00135	3820000	0		784	0.00176	0.00118	3577350	0		784	0.00174	0.00093	2809870	0		784	0.00175	0.00055	1546480	0
785	0.00175	0.00135	3820000	0		785	0.00176	0.00119	3580960	0		785	0.00175	0.00093	2812690	0		785	0.00175	0.000551	1547900	0
786	0.00175	0.00136	3820000	0		786	0.00176	0.00119	3584570	0		786	0.00175	0.00092	2815520	0		786	0.00176	0.000552	1549320	0
787	0.00175	0.00136	3830000	0		787	0.00176	0.00119	3588170	0		787	0.00175	0.00092	2818340	0		787	0.00176	0.000553	1550840	0
788	0.00176	0.00136	3830000	0		788	0.00177	0.00119	3591760	0		788	0.00175	0.00093	2821170	0		788	0.00176	0.000554	1552250	0
789	0.00176	0.00135	3840000	0		789	0.00177	0.00119	3595340	0		789	0.00176	0.00093	2823990	0		789	0.00176	0.000554	1553650	0
790	0.00176	0.00136	3840000	0		790	0.00177	0.00119	3598910	0		790	0.00176	0.00093	2826800	0		790	0.00177	0.000554	1555060	0
791	0.00176	0.00136	3840000	0		791	0.00177	0.00119	3602470	0		791	0.00176	0.00093	2829610	0		791	0.00177	0.000555	1556450	0
792	0.00177	0.00136	3850000	0		792	0.00178	0.0012	3606030	0		792	0.00176	0.00093	2832420	0		792	0.00177	0.000556	1557860	0
793	0.00177	0.00136	3850000	0		793	0.00178	0.0012	3609570	0		793	0.00177	0.00094	2835230	0		793	0.00177	0.000556	1559270	0
794	0.00177	0.00136	3850000	0		794	0.00178	0.0012	3613120	0		794	0.00177	0.00094	2838040	0		794	0.00177	0.000557	1560680	0
795	0.00177	0.00137	3860000	0		795	0.00178	0.0012	3616670	0		795	0.00177	0.00094	2840840	0		795	0.00178	0.000558	1562110	0
796	0.00177	0.00137	3860000	0		796	0.00178	0.0012	3620220	0		796	0.00177	0.00094	2843640	0		796	0.00178	0.000559	1563540	0
797	0.00178	0.00137	3870000	0		797	0.00179	0.0012	3623760	0		797	0.00177	0.00094	2846430	0		797	0.00178	0.000559	1564970	0
798	0.00178	0.00137	3870000	0		798	0.00179	0.00121	3627310	0		798	0.00178	0.00095	2849220	0		798	0.00178	0.00056	1566410	0
799	0.00178	0.00138	3870000	0		799	0.00179	0.00121	3630860	0		799	0.00178	0.00095	2852010	0		799	0.00179	0.000561	1567860	0
800	0.00178	0.00138	3880000	0		800	0.00179	0.00121	3634420	0		800	0.00178	0.00094	2854790	0		800	0.00179	0.000562	1569320	0
801	0.00179	0.00138	3880000	0		801	0.0018	0.00121	3637970	0		801	0.00178	0.00094	2857570	0		801	0.00179	0.000562	1570800	0
802	0.00179	0.00137	3890000	0		802	0.0018	0.00121	3641520	0		802	0.00179	0.00094	2860350	0		802	0.00179	0.000563	1572270	0
803	0.00179	0.00138	3890000	0		803	0.0018	0.00121	3645080	0		803	0.00179	0.00094	2863130	0		803	0.00179	0.000564	1573750	0
804	0.00179	0.00138	3890000	0		804	0.0018	0.00121	3648630	0		804	0.00179	0.00095	2865900	0		804	0.0018	0.000565	1575250	0
805	0.00179	0.00138	3900000	0		805	0.0018	0.00122	3652210	0		805	0.00179	0.00095	2868660	0		805	0.0018	0.000565	1576760	0
806	0.0018	0.00138	3900000	0		806	0.00181	0.00122	3655560	0		806	0.00179	0.00095	2871440	0		806	0.0018	0.000566	1578280	0
807	0.0018	0.00139	3900000	0		807	0.00181	0.00122	3659120	0		807	0.0018	0.00095	2874190	0		807	0.0018	0.000567	1579810	0
808	0.0018	0.00139	3910000	0		808	0.00181	0.00122	3663040	0		808	0.0018	0.00095	2876910	0		808	0.00181	0.000568	1581350	0
809	0.0018	0.00139	3910000	0		809	0.00181	0.00122	3666600	0		809	0.0018	0.00096	2879630	0		809	0.00181	0.000568	1582900	0
810	0.00181	0.00139	3920000	0		810	0.00182	0.00122	3670160	0		810	0.0018	0.00096	2882370	0		810	0.00181	0.000569	1584460	0
811	0.00181	0.0014	3920000	0		811	0.00182	0.00122	3673720	0		811	0.00181	0.00096	2885100	0		811	0.00181	0.00057	1586030	0
812	0.00181	0.0014	3920000	0		812	0.00182	0.00123	3677290	0		812	0.00181	0.00096	2887840	0		812	0.00181	0.000571	1587610	0
813	0.00181	0.0014	3930000	0		813	0.00182	0.00123	3680860	0		813	0.00181	0.00095	2890580	0		813	0.00182	0.000571	1589200	0
814	0.00182	0.0014	3930000	0		814	0.00183	0.00123	3684430	0		814	0.00181	0.00096	2893320	0		814	0.00182	0.000572	1590800	0
815	0.00182	0.0014	3940000	0		815	0.00183	0.00123	3688020	0		815	0.00181	0.00096	2896100	0		815	0.00182	0.000573	1592420	0
816	0.00182	0.0014	3940000	0		816	0.00183	0.00123	3691610	0		816	0.00182	0.00096	2898780	0		816	0.00182	0.000574	1594060	0
817	0.00182	0.0014	3940000	0		817	0.00183	0.00123	3695210	0		817	0.00182	0.00096	2901540	0		817	0.00183	0.000574	1595730	0
818	0.00182	0.0014	3950000	0		818	0.00183	0.00124	3698810	0		818	0.00182	0.00096	2904300	0		818	0.00183	0.000575	1597400	0
819	0.00183	0.00141	3950000	0		819	0.00184	0.00124	3702420	0		819	0.00182	0.00097	2907080	0		819	0.00183	0.000576	1599090	0
820	0.00183	0.00141	3950000	0		820	0.00184	0.00124	3706030	0		820	0.00183	0.00097	2909860	0		820	0.00183	0.000576	1600790	0
821	0.00183	0.00141	3960000	0		821	0.00184	0.00124	3709650	0		821	0.00183	0.00097	2912640	0		821	0.00183	0.000576	1602510	0
822	0.00183	0.00141	3960000	0		822	0.00184	0.00124	3713270	0		822	0.00183	0.00097	2915430	0		822	0.00184	0.000577	1604220	0
823	0.00184	0.00142	3970000	0		823	0.00185	0.00124	3716900	0		823	0.00183	0.00097	2918230	0		823	0.00184	0.000578	1605940	0
824	0.00184	0.00142	3970000	0		824	0.00185	0.00124	3720560	0		824	0.00184	0.00097	2921030	0		824	0.00184	0.000578	1607670	0
825	0.00184	0.00142	3970000	0		825	0.00185	0.00125	3724200	0		825	0.00184	0.00098	2923840	0		825	0.00184	0.000579	1609400	0
826	0.00184	0.00142	3980000	0		826	0.00185	0.00125	3727820	0		826	0.00184	0.00097	2926650	0		826	0.00185	0.00058	1611130	0
827	0.00184	0.00143	3980000	0		827	0.00185	0.00125	3731450	0		827	0.00184	0.00097	2929460	0		827	0.00185	0.00058	1612930	0
828	0.00185	0.00142	3990000	0		828	0.00186	0.00125	3735080	0		828	0.00184	0.00097	2932280	0		828	0.00185	0.000581	1614660	0
829	0.00185	0.00142	3990000	0		829	0.00186	0.00125	3738700	0		829	0.00185	0.00097	2935100	0		829	0.00185	0.000582	1616380	0
830	0.00185	0.00142	3990000	0		830	0.00186	0.00125	3742330	0		830	0.00185	0.00098	2937930	0		830	0.00186	0.000583	1618100	0
831	0.00185	0.00143	4000000	0		831	0.00186	0.00125	3745940	0		831	0.00185	0.00098	2940760	0		831	0.00186	0.000583	1619800	0
832	0.00186	0.00143	4000000	0		832	0.00187	0.00126	3749560	0		832	0.00185	0.00098	2943590	0		832	0.00186	0.000584	1621500	0
833	0.00186	0.00143	4010000	0		833	0.00187	0.00126	3753160	0		833	0.00186	0.00098	2946410	0		833	0.00186	0.000585	1623190	0
834	0.00186	0.00143	4010000	0		834	0.00187	0.00126	3756750	0		834	0.00186	0.00098	2949240	0		834	0.00186	0.000585	1624860	0
835	0.00186	0.00144	4010000	0		835	0.00187	0.00126	3760340	0		835	0.00186	0.00099	2952070	0		835	0.00187	0.000586	1626550	0
836	0.00186	0.00144	4020000	0		836	0.00187	0.00126	3763930	0		836	0.00186	0.00099	2954900	0		836	0.00187	0.000586	1628190	0
837	0.00187	0.00144	4020000	0		837	0.00188	0.00126	3767520	0		837	0.00186	0.00099	2957720	0		837	0.00187	0.000587	1629820	0
838	0.00187	0.00144	4020000	0		838	0.00188	0.00126	3771110	0		838	0.00187	0.00099	2960550	0		838	0.00187	0.000587	1631430	0
839	0.00187	0.00145	4030000	0		839	0.00188	0.00127	3774700	0		839	0.00187	0.00098	2963370	0		839	0.00188	0.000588	1633020	0
840	0.00187	0.00145	4030000	0		840	0.00188	0.00127	3778290	0		840	0.00187	0.00099	2966200	0		840	0.00188	0.000589	1634610	0
841	0.00188	0.00145	4040000	0		841	0.00189	0.00127	3781880	0		841	0.00187	0.00099	2969030	0		841	0.00188	0.000589	1636180	0
842	0.00188	0.00144	4040000	0		842	0.00189	0.00127	3785480	0		842	0.00188	0.00099	2971860	0		842	0.00188	0.00059	1637740	0
843	0.00188	0.00145	4040000	0		843	0.00189	0.00127	3789090	0		843	0.00188	0.00099	2974700	0		843	0.00188	0.000591	1639290	0
844	0.00188	0.00145	4050000	0		844	0.00189	0.00127	3792710	0		844	0.00188	0.00099	2977530	0		844	0.00189	0.000592	1640840	0
845	0.00188	0.00145	4050000	0		845	0.00189	0.00127	3796340	0		845	0.00188	0.001	2980380	0		845	0.00189	0.000592	1642390	0
846	0.00189	0.00145	4060000	0		846	0.0019	0.00128	3799980	0		846	0.00188	0.001	2983230	0		846	0.00189	0.000593	1643940	0
847	0.00189	0.00146	4060000	0		847	0.0019	0.00128	3803610	0		847	0.00189	0.001	2986070	0		847	0.00189	0.000594	1645490	0
848	0.00189	0.00146	4060000	0		848	0.0019	0.00128	3807260	0		848	0.00189	0.001	2988930	0		848	0.0019	0.000593	1647040	0
849	0.00189	0.00146	4070000	0		849	0.0019	0.00128	3810900	0		849	0.00189	0.001	2991790	0		849	0.0019	0.000594	1648590	0
850	0.0019	0.00146	4070000	0		850	0.00191	0.00128	3814560	0		850	0.00189	0.001	2994650	0		850	0.0019	0.000595	1650140	0
851	0.0019	0.00147	4080000	0		851	0.00191	0.00128	3818210	0		851	0.0019	0.001	2997510	0		851	0.0019	0.000596	1651690	0
852	0.0019	0.00147	4080000	0		852	0.00191	0.00128	3821880	0		852	0.0019	0.001	3000370	0		852	0.0019	0.000596	1653250	0
853	0.0019	0.00147	4080000	0		853	0.00191	0.00129	3825550	0		853	0.0019	0.001	3003240	0		853	0.00191	0.000597	1654810	0
854	0.00191	0.00147	4090000	0		854	0.00192	0.00129	3829390	0		854	0.0019	0.001	3006110	0		854	0.00191	0.000598	1656350	0
855	0.00191	0.00148	4090000	0		855	0.00192	0.00129	3833070	0		855	0.0019	0.001	3008990	0		855	0.00191	0.000598	1657880	0
856	0.00191	0.00147	4090000	0		856	0.00192	0.00129	3836760	0		856	0.00191	0.00101	3011850	0		856	0.00191	0.000599	1659390	0
857	0.00191	0.00147	4100000	0		857	0.00192	0.00129	3840450	0		857	0.00191	0.00101	3014710	0		857	0.00192	0.0006	1660880	0
858	0.00191	0.00147	4100000	0		858	0.00192	0.00129	3844140	0		858	0.00191	0.00101	3017550	0		858	0.00192	0.000601	1662370	0
859	0.00192	0.00148	4110000	0		859	0.00193	0.0013	3848350	0		859	0.00191	0.00101	3020390	0		859	0.00192	0.000601	1663850	0
860	0.00192	0.00148	4110000	0		860	0.00193	0.0013	3852050	0		860	0.00192	0.00101	3023220	0		860	0.00192	0.000601	1665320	0
861	0.00192	0.00148	4110000	0		861	0.00193	0.0013	3855730	0		861	0.00192	0.00102	3026040	0		861	0.00193	0.000602	1666770	0
862	0.00192	0.00148	4120000	0		862	0.00193	0.0013	3859410	0		862	0.00192	0.00102	3028860	0		862	0.00193	0.000602	1668210	0
863	0.00193	0.00149	4120000	0		863	0.00194	0.0013	3863100	0		863	0.00192	0.00102	3031680	0		863	0.00193	0.000603	1669650	0
864	0.00193	0.00149	4130000	0		864	0.00194	0.0013	3866780	0		864	0.00193	0.00101	3034490	0		864	0.00193	0.000604	1671090	0
865	0.00193	0.00149	4130000	0		865	0.00194	0.0013	3870450	0		865	0.00193	0.00101	3037300	0		865	0.00193	0.000605	1672540	0
866	0.00193	0.00149	4130000	0		866	0.00194	0.00131	3874130	0		866	0.00193	0.00102	3040110	0		866	0.00194	0.000605	1673990	0
867	0.00193	0.0015	4140000	0		867	0.00194	0.00131	3877800	0		867	0.00193	0.00102	3042910	0		867	0.00194	0.000606	1675440	0
868	0.00194	0.0015	4140000	0		868	0.00195	0.00131	3881460	0		868	0.00193	0.00102	3045700	0		868	0.00194	0.000607	1676890	0
869	0.00194	0.00149	4150000	0		869	0.00195	0.00131	3885120	0		869	0.00194	0.00102	3048510	0		869	0.00194	0.000608	1678350	0
870	0.00194	0.00149	4150000	0		870	0.00195	0.00131	3888790	0		870	0.00194	0.00102	3051320	0		870	0.00195	0.000607	1679820	0
871	0.00194	0.0015	4150000	0		871	0.00195	0.00131	3892450	0		871	0.00194	0.00103	3054150	0		871	0.00195	0.000608	1681290	0
872	0.00195	0.0015	4160000	0		872	0.00196	0.00131	3896110	0		872	0.00194	0.00103	3056990	0		872	0.00195	0.000609	1682770	0
873	0.00195	0.0015	4160000	0		873	0.00196	0.00132	3899760	0		873	0.00195	0.00103	3059830	0		873	0.00195	0.000609	1684250	0
874	0.00195	0.0015	4160000	0		874	0.00196	0.00132	3903400	0		874	0.00195	0.00103	3062680	0		874	0.00195	0.00061	1685750	0
875	0.00195	0.0015	4170000	0		875	0.00196	0.00132	3907040	0		875	0.00195	0.00103	3065540	0		875	0.00196	0.000611	1687240	0
876	0.00195	0.00151	4170000	0		876	0.00196	0.00132	3910660	0		876	0.00195	0.00104	3068400	0		876	0.00196	0.000612	1688740	0
877	0.00196	0.00151	4180000	0		877	0.00197	0.00132	3914280	0		877	0.00195	0.00103	3071270	0		877	0.00196	0.000612	1690250	0
878	0.00196	0.00151	4180000	0		878	0.00197	0.00132	3917890	0		878	0.00196	0.00103	3074130	0		878	0.00196	0.000613	1691770	0
879	0.00196	0.00151	4180000	0		879	0.00197	0.00133	3921490	0		879	0.00196	0.00103	3077000	0		879	0.00197	0.000614	1693290	0
880	0.00196	0.00152	4190000	0		880	0.00197	0.00133	3925080	0		880	0.00196	0.00103	3079880	0		880	0.00197	0.000614	1694840	0
881	0.00197	0.00152	4190000	0		881	0.00198	0.00133	3928670	0		881	0.00196	0.00104	3082770	0		881	0.00197	0.000614	1696390	0
882	0.00197	0.00151	4200000	0		882	0.00198	0.00133	3932260	0		882	0.00197	0.00104	3085660	0		882	0.00197	0.000615	1697970	0
883	0.00197	0.00151	4200000	0		883	0.00198	0.00133	3935830	0		883	0.00197	0.00104	3088550	0		883	0.00197	0.000616	1699560	0
884	0.00197	0.00152	4200000	0		884	0.00198	0.00133	3939410	0		884	0.00197	0.00104	3091450	0		884	0.00198	0.000617	1701160	0
885	0.00198	0.00152	4210000	0		885	0.00199	0.00133	3942980	0		885	0.00197	0.00104	3094340	0		885	0.00198	0.000617	1702770	0
886	0.00198	0.00152	4210000	0		886	0.00199	0.00134	3946550	0		886	0.00197	0.00104	3097220	0		886	0.00198	0.000618	1704390	0
887	0.00198	0.00152	4220000	0		887	0.00199	0.00134	3950110	0		887	0.00198	0.00105	3100100	0		887	0.00198	0.000619	1706010	0
888	0.00198	0.00153	4220000	0		888	0.00199	0.00134	3953680	0		888	0.00198	0.00105	3102960	0		888	0.00199	0.00062	1707640	0
889	0.00198	0.00153	4220000	0		889	0.00199	0.00134	3957250	0		889	0.00198	0.00105	3105820	0		889	0.00199	0.00062	1709280	0
890	0.00199	0.00153	4230000	0		890	0.002	0.00134	3960810	0		890	0.00198	0.00104	3108680	0		890	0.00199	0.000621	1710920	0
891	0.00199	0.00153	4230000	0		891	0.002	0.00134	3964370	0		891	0.00199	0.00104	3111550	0		891	0.00199	0.000621	1712560	0
892	0.00199	0.00154	4230000	0		892	0.002	0.00134	3967930	0		892	0.00199	0.00105	3114410	0		892	0.00199	0.000622	1714210	0
893	0.00199	0.00154	4240000	0		893	0.002	0.00135	3971480	0		893	0.00199	0.00105	3117260	0		893	0.002	0.000623	1715870	0
894	0.002	0.00154	4240000	0		894	0.00201	0.00135	3975040	0		894	0.00199	0.00105	3120120	0		894	0.002	0.000623	1717530	0
895	0.002	0.00154	4250000	0		895	0.00201	0.00135	3978600	0		895	0.002	0.00105	3122970	0		895	0.002	0.000624	1719200	0
896	0.002	0.00154	4250000	0		896	0.00201	0.00135	3982160	0		896	0.002	0.00105	3125820	0		896	0.002	0.000625	1720860	0
897	0.002	0.00154	4250000	0		897	0.00201	0.00135	3985720	0		897	0.002	0.00106	3128650	0		897	0.00201	0.000626	1722520	0
898	0.002	0.00154	4260000	0		898	0.00201	0.00135	3989290	0		898	0.002	0.00106	3131470	0		898	0.00201	0.000626	1724190	0
899	0.00201	0.00154	4260000	0		899	0.00202	0.00136	3992850	0		899	0.002	0.00106	3134290	0		899	0.00201	0.000627	1725850	0
900	0.00201	0.00155	4270000	0		900	0.00202	0.00136	3996430	0		900	0.00201	0.00106	3137110	0		900	0.00201	0.000628	1727510	0
901	0.00201	0.00155	4270000	0		901	0.00202	0.00136	4000000	0		901	0.00201	0.00106	3139930	0		901	0.00202	0.000629	1729180	0
902	0.00201	0.00155	4270000	0		902	0.00202	0.00136	4003570	0		902	0.00201	0.00107	3142750	0		902	0.00202	0.000629	1730840	0
903	0.00202	0.00155	4280000	0		903	0.00203	0.00136	4007150	0		903	0.00201	0.00106	3145580	0		903	0.00202	0.000629	1732500	0
904	0.00202	0.00156	4280000	0		904	0.00203	0.00136	4010730	0		904	0.00202	0.00106	3148410	0		904	0.00202	0.00063	1734160	0
905	0.00202	0.00156	4290000	0		905	0.00203	0.00136	4014310	0		905	0.00202	0.00106	3151250	0		905	0.00202	0.000631	1735810	0
906	0.00202	0.00156	4290000	0		906	0.00203	0.00137	4017900	0		906	0.00202	0.00106	3154090	0		906	0.00203	0.000632	1737470	0
907	0.00202	0.00156	4290000	0		907	0.00203	0.00137	4021490	0		907	0.00202	0.00107	3156930	0		907	0.00203	0.000632	1739120	0
908	0.00203	0.00157	4300000	0		908	0.00204	0.00137	4025070	0		908	0.00202	0.00107	3159770	0		908	0.00203	0.000633	1740770	0
909	0.00203	0.00156	4300000	0		909	0.00204	0.00137	4028660	0		909	0.00203	0.00107	3162620	0		909	0.00203	0.000634	1742420	0
910	0.00203	0.00156	4310000	0		910	0.00204	0.00137	4032250	0		910	0.00203	0.00107	3165490	0		910	0.00204	0.000635	1744070	0
911	0.00203	0.00156	4310000	0		911	0.00204	0.00137	4035850	0		911	0.00203	0.00107	3168360	0		911	0.00204	0.000635	1745720	0
912	0.00204	0.00157	4310000	0		912	0.00205	0.00137	4039450	0		912	0.00203	0.00108	3171230	0		912	0.00204	0.000636	1747370	0
913	0.00204	0.00157	4320000	0		913	0.00205	0.00138	4043060	0		913	0.00204	0.00108	3174110	0		913	0.00204	0.000637	1749020	0
914	0.00204	0.00157	4320000	0		914	0.00205	0.00138	4046590	0		914	0.00204	0.00108	3176990	0		914	0.00204	0.000638	1750660	0
915	0.00204	0.00157	4320000	0		915	0.00205	0.00138	4050200	0		915	0.00204	0.00108	3179880	0		915	0.00205	0.000639	1752300	0
916	0.00205	0.00158	4330000	0		916	0.00205	0.00138	4053820	0		916	0.00204	0.00107	3182770	0		916	0.00205	0.000638	1753940	0
917	0.00205	0.00158	4330000	0		917	0.00206	0.00138	4057440	0		917	0.00204	0.00108	3185660	0		917	0.00205	0.000639	1755560	0
918	0.00205	0.00158	4340000	0		918	0.00206	0.00138	4061060	0		918	0.00205	0.00108	3188560	0		918	0.00205	0.00064	1757180	0
919	0.00205	0.00158	4340000	0		919	0.00206	0.00139	4064680	0		919	0.00205	0.00108	3191470	0		919	0.00206	0.000641	1758800	0
920	0.00205	0.00159	4340000	0		920	0.00206	0.00139	4068300	0		920	0.00205	0.00108	3194370	0		920	0.00206	0.000641	1760400	0
921	0.00206	0.00158	4350000	0		921	0.00207	0.00139	4071910	0		921	0.00205	0.00108	3197270	0		921	0.00206	0.000642	1762010	0
922	0.00206	0.00158	4350000	0		922	0.00207	0.00139	4075530	0		922	0.00206	0.00108	3200180	0		922	0.00206	0.000643	1763620	0
923	0.00206	0.00158	4360000	0		923	0.00207	0.00139	4079150	0		923	0.00206	0.00109	3203090	0		923	0.00206	0.000644	1765230	0
924	0.00206	0.00159	4360000	0		924	0.00207	0.00139	4082770	0		924	0.00206	0.00109	3206000	0		924	0.00207	0.000644	1766820	0
925	0.00207	0.00159	4360000	0		925	0.00208	0.00139	4086380	0		925	0.00206	0.00109	3208910	0		925	0.00207	0.000645	1768410	0
926	0.00207	0.00159	4370000	0		926	0.00208	0.0014	4089990	0		926	0.00207	0.00109	3211880	0		926	0.00207	0.000646	1769990	0
927	0.00207	0.00159	4370000	0		927	0.00208	0.0014	4093600	0		927	0.00207	0.00109	3214800	0		927	0.00207	0.000647	1771560	0
928	0.00207	0.0016	4380000	0		928	0.00208	0.0014	4097210	0		928	0.00207	0.0011	3217630	0		928	0.00208	0.000647	1773110	0
929	0.00207	0.0016	4380000	0		929	0.00208	0.0014	4100830	0		929	0.00207	0.00109	3220540	0		929	0.00208	0.000648	1774660	0
930	0.00208	0.0016	4380000	0		930	0.00209	0.0014	4104450	0		930	0.00207	0.00109	3223440	0		930	0.00208	0.000649	1776190	0
931	0.00208	0.0016	4390000	0		931	0.00209	0.0014	4108070	0		931	0.00208	0.00109	3226350	0		931	0.00208	0.00065	1777720	0
932	0.00208	0.00161	4390000	0		932	0.00209	0.0014	4111690	0		932	0.00208	0.00109	3229260	0		932	0.00209	0.00065	1779250	0
933	0.00208	0.00161	4390000	0		933	0.00209	0.00141	4115300	0		933	0.00208	0.0011	3232160	0		933	0.00209	0.000651	1780940	0
934	0.00209	0.0016	4400000	0		934	0.0021	0.00141	4118920	0		934	0.00208	0.0011	3235070	0		934	0.00209	0.000652	1782450	0
935	0.00209	0.0016	4400000	0		935	0.0021	0.00141	4122540	0		935	0.00209	0.0011	3237970	0		935	0.00209	0.000653	1785190	0
936	0.00209	0.00161	4410000	0		936	0.0021	0.00141	4126170	0		936	0.00209	0.0011	3240870	0		936	0.00209	0.000653	1786680	0
937	0.00209	0.00161	4410000	0		937	0.0021	0.00141	4130480	0		937	0.00209	0.0011	3243780	0		937	0.0021	0.000654	1788160	0
938	0.00209	0.00161	4410000	0		938	0.0021	0.00141	4134110	0		938	0.00209	0.00111	3246680	0		938	0.0021	0.000654	1789640	0
939	0.0021	0.00161	4420000	0		939	0.00211	0.00141	4137740	0		939	0.00209	0.00111	3249590	0		939	0.0021	0.000655	1791110	0
940	0.0021	0.00162	4420000	0		940	0.00211	0.00142	4141380	0		940	0.0021	0.00111	3252490	0		940	0.0021	0.000655	1792570	0
941	0.0021	0.00162	4430000	0		941	0.00211	0.00142	4145000	0		941	0.0021	0.00111	3255400	0		941	0.00211	0.000656	1794040	0
942	0.0021	0.00162	4430000	0		942	0.00211	0.00142	4148630	0		942	0.0021	0.0011	3258320	0		942	0.00211	0.000657	1795490	0
943	0.00211	0.00162	4430000	0		943	0.00212	0.00142	4152240	0		943	0.0021	0.00111	3261220	0		943	0.00211	0.000658	1796950	0
944	0.00211	0.00163	4440000	0		944	0.00212	0.00142	4155820	0		944	0.00211	0.00111	3264120	0		944	0.00211	0.000658	1798400	0
945	0.00211	0.00163	4440000	0		945	0.00212	0.00142	4159400	0		945	0.00211	0.00111	3267010	0		945	0.00211	0.000659	1799840	0
946	0.00211	0.00163	4440000	0		946	0.00212	0.00142	4162980	0		946	0.00211	0.00111	3269900	0		946	0.00212	0.00066	1801280	0
947	0.00211	0.00162	4450000	0		947	0.00212	0.00143	4166570	0		947	0.00211	0.00111	3272780	0		947	0.00212	0.00066	1802710	0
948	0.00212	0.00163	4450000	0		948	0.00213	0.00143	4170150	0		948	0.00211	0.00111	3275660	0		948	0.00212	0.000661	1804140	0
949	0.00212	0.00163	4460000	0		949	0.00213	0.00143	4173740	0		949	0.00212	0.00112	3278540	0		949	0.00212	0.000662	1805570	0
950	0.00212	0.00163	4460000	0		950	0.00213	0.00143	4177320	0		950	0.00212	0.00112	3281420	0		950	0.00213	0.000663	1806990	0
951	0.00212	0.00163	4460000	0		951	0.00213	0.00143	4180900	0		951	0.00212	0.00112	3284290	0		951	0.00213	0.000663	1808410	0
952	0.00213	0.00164	4470000	0		952	0.00214	0.00143	4184480	0		952	0.00212	0.00112	3287160	0		952	0.00213	0.000664	1809820	0
953	0.00213	0.00164	4470000	0		953	0.00214	0.00144	4188060	0		953	0.00213	0.00112	3290020	0		953	0.00213	0.000665	1811230	0
954	0.00213	0.00164	4480000	0		954	0.00214	0.00144	4191640	0		954	0.00213	0.00113	3292890	0		954	0.00213	0.000665	1812630	0
955	0.00213	0.00164	4480000	0		955	0.00214	0.00144	4195230	0		955	0.00213	0.00112	3295750	0		955	0.00214	0.000666	1814020	0
956	0.00214	0.00165	4480000	0		956	0.00215	0.00144	4198820	0		956	0.00213	0.00112	3298600	0		956	0.00214	0.000667	1815410	0
957	0.00214	0.00165	4490000	0		957	0.00215	0.00144	4202420	0		957	0.00213	0.00112	3301470	0		957	0.00214	0.000667	1816800	0
958	0.00214	0.00165	4490000	0		958	0.00215	0.00144	4206030	0		958	0.00214	0.00112	3304330	0		958	0.00214	0.000668	1818190	0
959	0.00214	0.00165	4500000	0		959	0.00215	0.00144	4209640	0		959	0.00214	0.00113	3307190	0		959	0.00215	0.000669	1819580	0
960	0.00214	0.00165	4500000	0		960	0.00215	0.00145	4213270	0		960	0.00214	0.00113	3310060	0		960	0.00215	0.000669	1820960	0
961	0.00215	0.00165	4500000	0		961	0.00216	0.00145	4216900	0		961	0.00214	0.00113	3312920	0		961	0.00215	0.00067	1822330	0
962	0.00215	0.00165	4510000	0		962	0.00216	0.00145	4220530	0		962	0.00215	0.00113	3315790	0		962	0.00215	0.000671	1823710	0
963	0.00215	0.00165	4510000	0		963	0.00216	0.00145	4224170	0		963	0.00215	0.00113	3318650	0		963	0.00215	0.000671	1825080	0
964	0.00215	0.00166	4510000	0		964	0.00216	0.00145	4227820	0		964	0.00215	0.00114	3321510	0		964	0.00216	0.000672	1826450	0
965	0.00216	0.00166	4520000	0		965	0.00217	0.00145	4231470	0		965	0.00215	0.00114	3324380	0		965	0.00216	0.000673	1827820	0
966	0.00216	0.00166	4520000	0		966	0.00217	0.00145	4235110	0		966	0.00216	0.00114	3327230	0		966	0.00216	0.000673	1829200	0
967	0.00216	0.00166	4530000	0		967	0.00217	0.00146	4238750	0		967	0.00216	0.00114	3330090	0		967	0.00216	0.000674	1830570	0
968	0.00216	0.00167	4530000	0		968	0.00217	0.00146	4242400	0		968	0.00216	0.00113	3332940	0		968	0.00217	0.000675	1831940	0
969	0.00216	0.00167	4530000	0		969	0.00217	0.00146	4246040	0		969	0.00216	0.00113	3335790	0		969	0.00217	0.000676	1833320	0
970	0.00217	0.00167	4540000	0		970	0.00218	0.00146	4249690	0		970	0.00216	0.00114	3338650	0		970	0.00217	0.000676	1834700	0
971	0.00217	0.00167	4540000	0		971	0.00218	0.00146	4253330	0		971	0.00217	0.00114	3341500	0		971	0.00217	0.000677	1836080	0
972	0.00217	0.00168	4550000	0		972	0.00218	0.00146	4256970	0		972	0.00217	0.00114	3344340	0		972	0.00218	0.000677	1837470	0
973	0.00217	0.00167	4550000	0		973	0.00218	0.00147	4260610	0		973	0.00217	0.00114	3347190	0		973	0.00218	0.000677	1838850	0
974	0.00218	0.00167	4550000	0		974	0.00219	0.00147	4264250	0		974	0.00217	0.00114	3350030	0		974	0.00218	0.000678	1840230	0
975	0.00218	0.00167	4560000	0		975	0.00219	0.00147	4267890	0		975	0.00218	0.00115	3352880	0		975	0.00218	0.000679	1841600	0
976	0.00218	0.00167	4560000	0		976	0.00219	0.00147	4271530	0		976	0.00218	0.00115	3356060	0		976	0.00218	0.000679	1842980	0
977	0.00218	0.00168	4560000	0		977	0.00219	0.00147	4275160	0		977	0.00218	0.00115	3358900	0		977	0.00219	0.00068	1844370	0
978	0.00218	0.00168	4570000	0		978	0.00219	0.00147	4278790	0		978	0.00218	0.00115	3362160	0		978	0.00219	0.000681	1845760	0
979	0.00219	0.00168	4570000	0		979	0.0022	0.00147	4282410	0		979	0.00218	0.00115	3365010	0		979	0.00219	0.000681	1847120	0
980	0.00219	0.00168	4580000	0		980	0.0022	0.00148	4286030	0		980	0.00219	0.00116	3367860	0		980	0.00219	0.000682	1848500	0
981	0.00219	0.00169	4580000	0		981	0.0022	0.00148	4289650	0		981	0.00219	0.00115	3370710	0		981	0.0022	0.000683	1849890	0
982	0.00219	0.00169	4580000	0		982	0.0022	0.00148	4293260	0		982	0.00219	0.00115	3373570	0		982	0.0022	0.000683	1851290	0
983	0.0022	0.00169	4590000	0		983	0.00221	0.00148	4296880	0		983	0.00219	0.00115	3376420	0		983	0.0022	0.000684	1852690	0
984	0.0022	0.00169	4590000	0		984	0.00221	0.00148	4300490	0		984	0.0022	0.00115	3379280	0		984	0.0022	0.000685	1854100	0
985	0.0022	0.0017	4590000	0		985	0.00221	0.00148	4304110	0		985	0.0022	0.00116	3382130	0		985	0.0022	0.000686	1855520	0
986	0.0022	0.00169	4600000	0		986	0.00221	0.00149	4307780	0		986	0.0022	0.00116	3384980	0		986	0.00221	0.000686	1856940	0
987	0.00221	0.00169	4600000	0		987	0.00222	0.00149	4311400	0		987	0.0022	0.00116	3387840	0		987	0.00221	0.000687	1858370	0
988	0.00221	0.00169	4610000	0		988	0.00222	0.00149	4315010	0		988	0.0022	0.00116	3390710	0		988	0.00221	0.000688	1859810	0
989	0.00221	0.0017	4610000	0		989	0.00222	0.00149	4318640	0		989	0.00221	0.00116	3393570	0		989	0.00221	0.000688	1861470	0
990	0.00221	0.0017	4610000	0		990	0.00222	0.00149	4322260	0		990	0.00221	0.00117	3396440	0		990	0.00222	0.000689	1862920	0
991	0.00221	0.0017	4620000	0		991	0.00222	0.00149	4325890	0		991	0.00221	0.00117	3399300	0		991	0.00222	0.00069	1864380	0
992	0.00222	0.0017	4620000	0		992	0.00223	0.00149	4329510	0		992	0.00221	0.00117	3402160	0		992	0.00222	0.000691	1865850	0
993	0.00222	0.00171	4630000	0		993	0.00223	0.0015	4333140	0		993	0.00222	0.00116	3405020	0		993	0.00222	0.000691	1867330	0
994	0.00222	0.00171	4630000	0		994	0.00223	0.0015	4336770	0		994	0.00222	0.00116	3407870	0		994	0.00222	0.000692	1868810	0
995	0.00222	0.00171	4630000	0		995	0.00223	0.0015	4340390	0		995	0.00222	0.00116	3410730	0		995	0.00223	0.000692	1870290	0
996	0.00223	0.00171	4640000	0		996	0.00224	0.0015	4344000	0		996	0.00222	0.00117	3413580	0		996	0.00223	0.000693	1871770	0
997	0.00223	0.00172	4640000	0		997	0.00224	0.0015	4347620	0		997	0.00223	0.00117	3416440	0		997	0.00223	0.000693	1873260	0
998	0.00223	0.00172	4640000	0		998	0.00224	0.0015	4351230	0		998	0.00223	0.00117	3419280	0		998	0.00223	0.000694	1874750	0
999	0.00223	0.00171	4650000	0		999	0.00224	0.0015	4354830	0		999	0.00223	0.00117	3422130	0		999	0.00224	0.000695	1876250	0
1000	0.00223	0.00171	4650000	0		1000	0.00224	0.00151	4358440	0		1000	0.00223	0.00117	3424970	0		1000	0.00224	0.000696	1877750	0
1001	0.00224	0.00172	4660000	0		1001	0.00225	0.00151	4362050	0		1001	0.00223	0.00118	3428260	0		1001	0.00224	0.000696	1879250	0
1002	0.00224	0.00172	4660000	0		1002	0.00225	0.00151	4366140	0		1002	0.00224	0.00118	3431100	0		1002	0.00224	0.000697	1880760	0
1003	0.00224	0.00172	4660000	0		1003	0.00225	0.00151	4369750	0		1003	0.00224	0.00118	3434800	0		1003	0.00225	0.000698	1882280	0
1004	0.00224	0.00172	4670000	0		1004	0.00225	0.00151	4373350	0		1004	0.00224	0.00118	3437630	0		1004	0.00225	0.000699	1883800	0
1005	0.00225	0.00173	4670000	0		1005	0.00226	0.00151	4376950	0		1005	0.00224	0.00118	3440450	0		1005	0.00225	0.000699	1885320	0
1006	0.00225	0.00173	4680000	0		1006	0.00226	0.00152	4380550	0		1006	0.00225	0.00118	3443270	0		1006	0.00225	0.0007	1886860	0
1007	0.00225	0.00173	4680000	0		1007	0.00226	0.00152	4384150	0		1007	0.00225	0.00118	3446100	0		1007	0.00225	0.000701	1888400	0
1008	0.00225	0.00173	4680000	0		1008	0.00226	0.00152	4387740	0		1008	0.00225	0.00118	3448920	0		1008	0.00226	0.000702	1889960	0
1009	0.00225	0.00174	4690000	0		1009	0.00226	0.00152	4391340	0		1009	0.00225	0.00118	3451750	0		1009	0.00226	0.000702	1891530	0
1010	0.00226	0.00174	4690000	0		1010	0.00227	0.00152	4394940	0		1010	0.00225	0.00118	3454590	0		1010	0.00226	0.000703	1893110	0
1011	0.00226	0.00174	4700000	0		1011	0.00227	0.00152	4398540	0		1011	0.00226	0.00119	3457420	0		1011	0.00226	0.000703	1894710	0
1012	0.00226	0.00174	4700000	0		1012	0.00227	0.00152	4402140	0		1012	0.00226	0.00119	3460270	0		1012	0.00227	0.000704	1896320	0
1013	0.00226	0.00174	4700000	0		1013	0.00227	0.00153	4405740	0		1013	0.00226	0.00119	3463120	0		1013	0.00227	0.000705	1897950	0
1014	0.00227	0.00174	4710000	0		1014	0.00228	0.00153	4409350	0		1014	0.00226	0.00119	3465970	0		1014	0.00227	0.000705	1899580	0
1015	0.00227	0.00174	4710000	0		1015	0.00228	0.00153	4413690	0		1015	0.00227	0.00119	3468830	0		1015	0.00227	0.000706	1901220	0
1016	0.00227	0.00174	4720000	0		1016	0.00228	0.00153	4417300	0		1016	0.00227	0.0012	3471700	0		1016	0.00227	0.000707	1902860	0
1017	0.00227	0.00175	4720000	0		1017	0.00228	0.00153	4420920	0		1017	0.00227	0.0012	3474570	0		1017	0.00228	0.000708	1904500	0
1018	0.00227	0.00175	4720000	0		1018	0.00228	0.00153	4424540	0		1018	0.00227	0.0012	3477440	0		1018	0.00228	0.000708	1906150	0
1019	0.00228	0.00175	4730000	0		1019	0.00229	0.00154	4428160	0		1019	0.00227	0.00119	3480330	0		1019	0.00228	0.000709	1907850	0
1020	0.00228	0.00175	4730000	0		1020	0.00229	0.00154	4431790	0		1020	0.00228	0.00119	3483210	0		1020	0.00228	0.00071	1909500	0
1021	0.00228	0.00176	4730000	0		1021	0.00229	0.00154	4435430	0		1021	0.00228	0.0012	3486100	0		1021	0.00229	0.000711	1911150	0
1022	0.00228	0.00176	4740000	0		1022	0.00229	0.00154	4439070	0		1022	0.00228	0.0012	3488980	0		1022	0.00229	0.000711	1912800	0
1023	0.00229	0.00176	4740000	0		1023	0.0023	0.00154	4442720	0		1023	0.00228	0.0012	3491860	0		1023	0.00229	0.000711	1914460	0
1024	0.00229	0.00176	4750000	0		1024	0.0023	0.00154	4446360	0		1024	0.00229	0.0012	3494740	0		1024	0.00229	0.000712	1916110	0
1025	0.00229	0.00177	4750000	0		1025	0.0023	0.00154	4450000	0		1025	0.00229	0.0012	3497620	0		1025	0.00229	0.000713	1917770	0
1026	0.00229	0.00177	4750000	0		1026	0.0023	0.00155	4453650	0		1026	0.00229	0.0012	3500510	0		1026	0.0023	0.000714	1919440	0
1027	0.0023	0.00176	4760000	0		1027	0.00231	0.00155	4457290	0		1027	0.00229	0.00121	3503390	0		1027	0.0023	0.000714	1921120	0
1028	0.0023	0.00176	4760000	0		1028	0.00231	0.00155	4460940	0		1028	0.00229	0.00121	3506280	0		1028	0.0023	0.000715	1922800	0
1029	0.0023	0.00177	4770000	0		1029	0.00231	0.00155	4464590	0		1029	0.0023	0.00121	3509160	0		1029	0.0023	0.000716	1924480	0
1030	0.0023	0.00177	4770000	0		1030	0.00231	0.00155	4468250	0		1030	0.0023	0.00121	3512040	0		1030	0.00231	0.000717	1926180	0
1031	0.0023	0.00177	4770000	0		1031	0.00231	0.00155	4471900	0		1031	0.0023	0.00121	3514930	0		1031	0.00231	0.000717	1927870	0
1032	0.00231	0.00177	4780000	0		1032	0.00232	0.00155	4475560	0		1032	0.0023	0.00121	3517810	0		1032	0.00231	0.000718	1929550	0
1033	0.00231	0.00178	4780000	0		1033	0.00232	0.00156	4479220	0		1033	0.00231	0.00121	3520680	0		1033	0.00231	0.000719	1931240	0
1034	0.00231	0.00178	4790000	0		1034	0.00232	0.00156	4482880	0		1034	0.00231	0.00121	3523560	0		1034	0.00231	0.000719	1932920	0
1035	0.00231	0.00178	4790000	0		1035	0.00232	0.00156	4486530	0		1035	0.00231	0.00121	3526430	0		1035	0.00232	0.00072	1934590	0
1036	0.00232	0.00178	4790000	0		1036	0.00233	0.00156	4490190	0		1036	0.00231	0.00121	3529300	0		1036	0.00232	0.00072	1936260	0
1037	0.00232	0.00179	4800000	0		1037	0.00233	0.00156	4493840	0		1037	0.00232	0.00122	3532170	0		1037	0.00232	0.000721	1937920	0
1038	0.00232	0.00179	4800000	0		1038	0.00233	0.00156	4497490	0		1038	0.00232	0.00122	3535040	0		1038	0.00232	0.000722	1939570	0
1039	0.00232	0.00179	4810000	0		1039	0.00233	0.00156	4501140	0		1039	0.00232	0.00122	3537910	0		1039	0.00233	0.000723	1941230	0
1040	0.00232	0.00179	4810000	0		1040	0.00233	0.00157	4504780	0		1040	0.00232	0.00122	3540850	0		1040	0.00233	0.000723	1942880	0
1041	0.00233	0.00179	4810000	0		1041	0.00234	0.00157	4508430	0		1041	0.00232	0.00122	3543720	0		1041	0.00233	0.000724	1944530	0
1042	0.00233	0.00179	4820000	0		1042	0.00234	0.00157	4512060	0		1042	0.00233	0.00123	3546600	0		1042	0.00233	0.000725	1946180	0
1043	0.00233	0.00179	4820000	0		1043	0.00234	0.00157	4515700	0		1043	0.00233	0.00123	3549470	0		1043	0.00234	0.000726	1947820	0
1044	0.00233	0.00179	4820000	0		1044	0.00234	0.00157	4519330	0		1044	0.00233	0.00123	3552340	0		1044	0.00234	0.000726	1949460	0
1045	0.00234	0.00179	4830000	0		1045	0.00235	0.00157	4522950	0		1045	0.00233	0.00123	3555210	0		1045	0.00234	0.000727	1951100	0
1046	0.00234	0.0018	4830000	0		1046	0.00235	0.00157	4526580	0		1046	0.00234	0.00122	3558090	0		1046	0.00234	0.000728	1952740	0
1047	0.00234	0.0018	4840000	0		1047	0.00235	0.00158	4530190	0		1047	0.00234	0.00122	3560960	0		1047	0.00234	0.000729	1954380	0
1048	0.00234	0.0018	4840000	0		1048	0.00235	0.00158	4533810	0		1048	0.00234	0.00123	3563840	0		1048	0.00235	0.000728	1956010	0
1049	0.00234	0.0018	4840000	0		1049	0.00235	0.00158	4537430	0		1049	0.00234	0.00123	3566720	0		1049	0.00235	0.000729	1957650	0
1050	0.00235	0.00181	4850000	0		1050	0.00236	0.00158	4541040	0		1050	0.00234	0.00123	3569590	0		1050	0.00235	0.00073	1959280	0
1051	0.00235	0.00181	4850000	0		1051	0.00236	0.00158	4544640	0		1051	0.00235	0.00123	3572470	0		1051	0.00235	0.000731	1960920	0
1052	0.00235	0.00181	4860000	0		1052	0.00236	0.00158	4548250	0		1052	0.00235	0.00123	3575350	0		1052	0.00236	0.000731	1962560	0
1053	0.00235	0.00181	4860000	0		1053	0.00236	0.00158	4551860	0		1053	0.00235	0.00124	3578230	0		1053	0.00236	0.000732	1964210	0
1054	0.00236	0.00181	4860000	0		1054	0.00237	0.00159	4555460	0		1054	0.00235	0.00124	3581110	0		1054	0.00236	0.000733	1965850	0
1055	0.00236	0.00181	4870000	0		1055	0.00237	0.00159	4559070	0		1055	0.00236	0.00124	3583980	0		1055	0.00236	0.000734	1967490	0
1056	0.00236	0.00181	4870000	0		1056	0.00237	0.00159	4562670	0		1056	0.00236	0.00124	3586860	0		1056	0.00236	0.000734	1969120	0
1057	0.00236	0.00181	4880000	0		1057	0.00237	0.00159	4566270	0		1057	0.00236	0.00124	3589730	0		1057	0.00237	0.000735	1970750	0
1058	0.00237	0.00182	4880000	0		1058	0.00238	0.00159	4569870	0		1058	0.00236	0.00125	3592600	0		1058	0.00237	0.000736	1972380	0
1059	0.00237	0.00182	4880000	0		1059	0.00238	0.00159	4573470	0		1059	0.00236	0.00124	3595470	0		1059	0.00237	0.000737	1974010	0
1060	0.00237	0.00182	4890000	0		1060	0.00238	0.0016	4577070	0		1060	0.00237	0.00124	3598330	0		1060	0.00237	0.000737	1975630	0
1061	0.00237	0.00182	4890000	0		1061	0.00238	0.0016	4580670	0		1061	0.00237	0.00124	3601200	0		1061	0.00238	0.000738	1977250	0
1062	0.00237	0.00183	4890000	0		1062	0.00238	0.0016	4584260	0		1062	0.00237	0.00124	3604060	0		1062	0.00238	0.000739	1978870	0
1063	0.00238	0.00183	4900000	0		1063	0.00239	0.0016	4587860	0		1063	0.00237	0.00125	3606920	0		1063	0.00238	0.000738	1980500	0
1064	0.00238	0.00183	4900000	0		1064	0.00239	0.0016	4591460	0		1064	0.00238	0.00125	3609780	0		1064	0.00238	0.000739	1982120	0
1065	0.00238	0.00183	4910000	0		1065	0.00239	0.0016	4595070	0		1065	0.00238	0.00125	3612620	0		1065	0.00238	0.00074	1983730	0
1066	0.00238	0.00184	4910000	0		1066	0.00239	0.0016	4598670	0		1066	0.00238	0.00125	3615470	0		1066	0.00239	0.000741	1985340	0
1067	0.00239	0.00183	4910000	0		1067	0.0024	0.00161	4602270	0		1067	0.00238	0.00125	3618310	0		1067	0.00239	0.000741	1986940	0
1068	0.00239	0.00183	4920000	0		1068	0.0024	0.00161	4605870	0		1068	0.00239	0.00126	3621150	0		1068	0.00239	0.000742	1988540	0
1069	0.00239	0.00183	4920000	0		1069	0.0024	0.00161	4609470	0		1069	0.00239	0.00126	3623990	0		1069	0.00239	0.000743	1990130	0
1070	0.00239	0.00184	4930000	0		1070	0.0024	0.00161	4613070	0		1070	0.00239	0.00126	3626820	0		1070	0.0024	0.000744	1991710	0
1071	0.00239	0.00184	4930000	0		1071	0.0024	0.00161	4616670	0		1071	0.00239	0.00126	3629660	0		1071	0.0024	0.000744	1993280	0
1072	0.0024	0.00184	4930000	0		1072	0.00241	0.00161	4620280	0		1072	0.00239	0.00125	3632500	0		1072	0.0024	0.000745	1994850	0
1073	0.0024	0.00184	4940000	0		1073	0.00241	0.00161	4623880	0		1073	0.0024	0.00126	3635340	0		1073	0.0024	0.000746	1996420	0
1074	0.0024	0.00185	4940000	0		1074	0.00241	0.00162	4627490	0		1074	0.0024	0.00126	3638170	0		1074	0.00241	0.000747	1997990	0
1075	0.0024	0.00185	4950000	0		1075	0.00241	0.00162	4631100	0		1075	0.0024	0.00126	3641000	0		1075	0.00241	0.000747	1999560	0
1076	0.00241	0.00185	4950000	0		1076	0.00242	0.00162	4634710	0		1076	0.0024	0.00126	3643840	0		1076	0.00241	0.000748	2001130	0
1077	0.00241	0.00185	4950000	0		1077	0.00242	0.00162	4638320	0		1077	0.00241	0.00126	3646680	0		1077	0.00241	0.000749	2002700	0
1078	0.00241	0.00186	4960000	0		1078	0.00242	0.00162	4641930	0		1078	0.00241	0.00127	3649510	0		1078	0.00241	0.00075	2004270	0
1079	0.00241	0.00185	4960000	0		1079	0.00242	0.00162	4645550	0		1079	0.00241	0.00127	3652350	0		1079	0.00242	0.00075	2005850	0
1080	0.00241	0.00185	4970000	0		1080	0.00242	0.00162	4649160	0		1080	0.00241	0.00127	3655180	0		1080	0.00242	0.00075	2007430	0
1081	0.00242	0.00185	4970000	0		1081	0.00243	0.00163	4652780	0		1081	0.00241	0.00127	3658020	0		1081	0.00242	0.000751	2009010	0
1082	0.00242	0.00186	4970000	0		1082	0.00243	0.00163	4656380	0		1082	0.00242	0.00127	3660850	0		1082	0.00242	0.000752	2010600	0
1083	0.00242	0.00186	4980000	0		1083	0.00243	0.00163	4659990	0		1083	0.00242	0.00127	3663680	0		1083	0.00243	0.000752	2012200	0
1084	0.00242	0.00186	4980000	0		1084	0.00243	0.00163	4663600	0		1084	0.00242	0.00128	3666510	0		1084	0.00243	0.000753	2013800	0
1085	0.00243	0.00186	4980000	0		1085	0.00244	0.00163	4667210	0		1085	0.00242	0.00127	3669340	0		1085	0.00243	0.000754	2015410	0
1086	0.00243	0.00187	4990000	0		1086	0.00244	0.00163	4670810	0		1086	0.00243	0.00127	3672160	0		1086	0.00243	0.000755	2017020	0
1087	0.00243	0.00187	4990000	0		1087	0.00244	0.00163	4674410	0		1087	0.00243	0.00127	3674990	0		1087	0.00243	0.000755	2018640	0
1088	0.00243	0.00187	5000000	0		1088	0.00244	0.00164	4678000	0		1088	0.00243	0.00127	3677810	0		1088	0.00244	0.000756	2020250	0
1089	0.00244	0.00187	5000000	0		1089	0.00244	0.00164	4681590	0		1089	0.00243	0.00128	3680620	0		1089	0.00244	0.000757	2021880	0
1090	0.00244	0.00188	5000000	0		1090	0.00245	0.00164	4685170	0		1090	0.00243	0.00128	3683440	0		1090	0.00244	0.000758	2023500	0
1091	0.00244	0.00188	5010000	0		1091	0.00245	0.00164	4688750	0		1091	0.00244	0.00128	3686250	0		1091	0.00244	0.000758	2025130	0
1092	0.00244	0.00187	5010000	0		1092	0.00245	0.00164	4692330	0		1092	0.00244	0.00128	3689050	0		1092	0.00245	0.000759	2026750	0
1093	0.00244	0.00187	5020000	0		1093	0.00245	0.00164	4695910	0		1093	0.00244	0.00128	3691860	0		1093	0.00245	0.00076	2028370	0
1094	0.00245	0.00188	5020000	0		1094	0.00246	0.00164	4699490	0		1094	0.00244	0.00129	3694670	0		1094	0.00245	0.000761	2030000	0
1095	0.00245	0.00188	5020000	0		1095	0.00246	0.00165	4703080	0		1095	0.00245	0.00129	3697480	0		1095	0.00245	0.000761	2031630	0
1096	0.00245	0.00188	5030000	0		1096	0.00246	0.00165	4706660	0		1096	0.00245	0.00129	3700290	0		1096	0.00245	0.000762	2033270	0
1097	0.00245	0.00188	5030000	0		1097	0.00246	0.00165	4710260	0		1097	0.00245	0.00128	3703100	0		1097	0.00246	0.000763	2034920	0
1098	0.00246	0.00189	5040000	0		1098	0.00247	0.00165	4713860	0		1098	0.00245	0.00128	3705920	0		1098	0.00246	0.000764	2036560	0
1099	0.00246	0.00189	5040000	0		1099	0.00247	0.00165	4717440	0		1099	0.00245	0.00129	3708730	0		1099	0.00246	0.000763	2038210	0
1100	0.00246	0.00189	5040000	0		1100	0.00247	0.00165	4721010	0		1100	0.00246	0.00129	3711540	0		1100	0.00246	0.000764	2039850	0
1101	0.00246	0.00189	5050000	0		1101	0.00247	0.00166	4724600	0		1101	0.00246	0.00129	3714360	0		1101	0.00247	0.000765	2041500	0
1102	0.00246	0.0019	5050000	0		1102	0.00247	0.00166	4728190	0		1102	0.00246	0.00129	3717180	0		1102	0.00247	0.000766	2043140	0
1103	0.00247	0.0019	5050000	0		1103	0.00248	0.00166	4731790	0		1103	0.00246	0.00129	3720000	0		1103	0.00247	0.000766	2044770	0
1104	0.00247	0.00189	5060000	0		1104	0.00248	0.00166	4735400	0		1104	0.00247	0.0013	3722820	0		1104	0.00247	0.000767	2046400	0
1105	0.00247	0.00189	5060000	0		1105	0.00248	0.00166	4739010	0		1105	0.00247	0.0013	3725640	0		1105	0.00247	0.000768	2048020	0
1106	0.00247	0.0019	5070000	0		1106	0.00248	0.00166	4742620	0		1106	0.00247	0.0013	3728460	0		1106	0.00248	0.000769	2049630	0
1107	0.00248	0.0019	5070000	0		1107	0.00249	0.00166	4746240	0		1107	0.00247	0.0013	3731280	0		1107	0.00248	0.000769	2051230	0
1108	0.00248	0.0019	5070000	0		1108	0.00249	0.00167	4749860	0		1108	0.00248	0.0013	3734100	0		1108	0.00248	0.00077	2052820	0
1109	0.00248	0.0019	5080000	0		1109	0.00249	0.00167	4753480	0		1109	0.00248	0.00131	3736930	0		1109	0.00248	0.000771	2054410	0
1110	0.00248	0.00191	5080000	0		1110	0.00249	0.00167	4757110	0		1110	0.00248	0.0013	3739760	0		1110	0.00249	0.000772	2055990	0
1111	0.00248	0.00191	5090000	0		1111	0.00249	0.00167	4760750	0		1111	0.00248	0.0013	3742600	0		1111	0.00249	0.000772	2057570	0
1112	0.00249	0.00191	5090000	0		1112	0.0025	0.00167	4764390	0		1112	0.00248	0.0013	3745440	0		1112	0.00249	0.000773	2059140	0
1113	0.00249	0.00191	5090000	0		1113	0.0025	0.00167	4768040	0		1113	0.00249	0.0013	3748270	0		1113	0.00249	0.000774	2060720	0
1114	0.00249	0.00192	5100000	0		1114	0.0025	0.00167	4771690	0		1114	0.00249	0.00131	3751110	0		1114	0.0025	0.000775	2062310	0
1115	0.00249	0.00192	5100000	0		1115	0.0025	0.00168	4775340	0		1115	0.00249	0.00131	3753940	0		1115	0.0025	0.000775	2063890	0
1116	0.0025	0.00192	5110000	0		1116	0.00251	0.00168	4779000	0		1116	0.00249	0.00131	3756770	0		1116	0.0025	0.000776	2065470	0
1117	0.0025	0.00192	5110000	0		1117	0.00251	0.00168	4782650	0		1117	0.0025	0.00131	3759610	0		1117	0.0025	0.000777	2067050	0
1118	0.0025	0.00192	5110000	0		1118	0.00251	0.00168	4786310	0		1118	0.0025	0.00131	3762440	0		1118	0.0025	0.000777	2068630	0
1119	0.0025	0.00192	5120000	0		1119	0.00251	0.00168	4789960	0		1119	0.0025	0.00132	3765270	0		1119	0.00251	0.000777	2070210	0
1120	0.0025	0.00192	5120000	0		1120	0.00251	0.00168	4793610	0		1120	0.0025	0.00132	3768110	0		1120	0.00251	0.000778	2071790	0
1121	0.00251	0.00192	5120000	0		1121	0.00252	0.00169	4797270	0		1121	0.0025	0.00132	3770950	0		1121	0.00251	0.000779	2073370	0
1122	0.00251	0.00193	5130000	0		1122	0.00252	0.00169	4800930	0		1122	0.00251	0.00132	3773790	0		1122	0.00251	0.000779	2074960	0
1123	0.00251	0.00193	5130000	0		1123	0.00252	0.00169	4804290	0		1123	0.00251	0.00131	3776650	0		1123	0.00252	0.00078	2076540	0
1124	0.00251	0.00193	5140000	0		1124	0.00252	0.00169	4807940	0		1124	0.00251	0.00131	3779510	0		1124	0.00252	0.000781	2078130	0
1125	0.00252	0.00193	5140000	0		1125	0.00253	0.00169	4811580	0		1125	0.00251	0.00132	3782370	0		1125	0.00252	0.000782	2079720	0
1126	0.00252	0.00194	5140000	0		1126	0.00253	0.00169	4815220	0		1126	0.00252	0.00132	3785250	0		1126	0.00252	0.000782	2081990	0
1127	0.00252	0.00194	5150000	0		1127	0.00253	0.00169	4818850	0		1127	0.00252	0.00132	3788120	0		1127	0.00252	0.000783	2083580	0
1128	0.00252	0.00194	5150000	0		1128	0.00253	0.0017	4822480	0		1128	0.00252	0.00132	3790990	0		1128	0.00253	0.000784	2085170	0
1129	0.00253	0.00194	5160000	0		1129	0.00254	0.0017	4826100	0		1129	0.00252	0.00132	3793870	0		1129	0.00253	0.000785	2086760	0
1130	0.00253	0.00195	5160000	0		1130	0.00254	0.0017	4829730	0		1130	0.00252	0.00133	3796750	0		1130	0.00253	0.000785	2088340	0
1131	0.00253	0.00194	5160000	0		1131	0.00254	0.0017	4833350	0		1131	0.00253	0.00133	3799630	0		1131	0.00253	0.000786	2089920	0
1132	0.00253	0.00194	5170000	0		1132	0.00254	0.0017	4836980	0		1132	0.00253	0.00133	3802500	0		1132	0.00254	0.000787	2091500	0
1133	0.00253	0.00194	5170000	0		1133	0.00254	0.0017	4840610	0		1133	0.00253	0.00133	3805360	0		1133	0.00254	0.000787	2093070	0
1134	0.00254	0.00194	5180000	0		1134	0.00255	0.00171	4844240	0		1134	0.00253	0.00133	3808220	0		1134	0.00254	0.000787	2094650	0
1135	0.00254	0.00195	5180000	0		1135	0.00255	0.00171	4847870	0		1135	0.00254	0.00134	3811080	0		1135	0.00254	0.000788	2096210	0
1136	0.00254	0.00195	5180000	0		1136	0.00255	0.00171	4851500	0		1136	0.00254	0.00133	3813950	0		1136	0.00254	0.000789	2097770	0
1137	0.00254	0.00195	5190000	0		1137	0.00255	0.00171	4855130	0		1137	0.00254	0.00133	3816810	0		1137	0.00255	0.00079	2099330	0
1138	0.00255	0.00195	5190000	0		1138	0.00256	0.00171	4858760	0		1138	0.00254	0.00133	3819660	0		1138	0.00255	0.00079	2100880	0
1139	0.00255	0.00196	5190000	0		1139	0.00256	0.00171	4862190	0		1139	0.00255	0.00133	3822520	0		1139	0.00255	0.000791	2102420	0
1140	0.00255	0.00196	5200000	0		1140	0.00256	0.00171	4865830	0		1140	0.00255	0.00134	3825370	0		1140	0.00255	0.000792	2103960	0
1141	0.00255	0.00196	5200000	0		1141	0.00256	0.00172	4869470	0		1141	0.00255	0.00134	3828230	0		1141	0.00256	0.000793	2105490	0
1142	0.00255	0.00196	5210000	0		1142	0.00256	0.00172	4873110	0		1142	0.00255	0.00134	3831080	0		1142	0.00256	0.000793	2107020	0
1143	0.00256	0.00197	5210000	0		1143	0.00257	0.00172	4876760	0		1143	0.00255	0.00134	3833940	0		1143	0.00256	0.000794	2108540	0
1144	0.00256	0.00197	5210000	0		1144	0.00257	0.00172	4880400	0		1144	0.00256	0.00134	3836790	0		1144	0.00256	0.000795	2110060	0
1145	0.00256	0.00196	5220000	0		1145	0.00257	0.00172	4884040	0		1145	0.00256	0.00135	3839650	0		1145	0.00257	0.000796	2111570	0
1146	0.00256	0.00196	5220000	0		1146	0.00257	0.00172	4887680	0		1146	0.00256	0.00135	3842510	0		1146	0.00257	0.000796	2113070	0
1147	0.00257	0.00197	5230000	0		1147	0.00258	0.00173	4891310	0		1147	0.00256	0.00135	3845380	0		1147	0.00257	0.000797	2114570	0
1148	0.00257	0.00197	5230000	0		1148	0.00258	0.00173	4895800	0		1148	0.00257	0.00135	3848250	0		1148	0.00257	0.000798	2116060	0
1149	0.00257	0.00197	5230000	0		1149	0.00258	0.00173	4899430	0		1149	0.00257	0.00134	3851120	0		1149	0.00257	0.000799	2117550	0
1150	0.00257	0.00197	5240000	0		1150	0.00258	0.00173	4903040	0		1150	0.00257	0.00134	3853980	0		1150	0.00258	0.000799	2119040	0
1151	0.00257	0.00198	5240000	0		1151	0.00258	0.00173	4906660	0		1151	0.00257	0.00135	3856850	0		1151	0.00258	0.0008	2120540	0
1152	0.00258	0.00198	5250000	0		1152	0.00259	0.00173	4910270	0		1152	0.00257	0.00135	3859720	0		1152	0.00258	0.000801	2122040	0
1153	0.00258	0.00198	5250000	0		1153	0.00259	0.00173	4913870	0		1153	0.00258	0.00135	3862740	0		1153	0.00258	0.000802	2123530	0
1154	0.00258	0.00198	5250000	0		1154	0.00259	0.00174	4917480	0		1154	0.00258	0.00135	3865600	0		1154	0.00259	0.000802	2125030	0
1155	0.00258	0.00199	5260000	0		1155	0.00259	0.00174	4921080	0		1155	0.00258	0.00135	3868460	0		1155	0.00259	0.000802	2126520	0
1156	0.00259	0.00199	5260000	0		1156	0.0026	0.00174	4924680	0		1156	0.00258	0.00136	3871320	0		1156	0.00259	0.000803	2128010	0
1157	0.00259	0.00199	5260000	0		1157	0.0026	0.00174	4928280	0		1157	0.00259	0.00136	3874180	0		1157	0.00259	0.000804	2129500	0
1158	0.00259	0.00199	5270000	0		1158	0.0026	0.00174	4931880	0		1158	0.00259	0.00136	3877040	0		1158	0.00259	0.000804	2131000	0
1159	0.00259	0.00199	5270000	0		1159	0.0026	0.00174	4935480	0		1159	0.00259	0.00136	3879880	0		1159	0.0026	0.000805	2132490	0
1160	0.0026	0.00199	5280000	0		1160	0.00261	0.00174	4939090	0		1160	0.00259	0.00136	3882730	0		1160	0.0026	0.000806	2133980	0
1161	0.0026	0.00199	5280000	0		1161	0.00261	0.00175	4942690	0		1161	0.00259	0.00137	3885570	0		1161	0.0026	0.000807	2135470	0
1162	0.0026	0.00199	5280000	0		1162	0.00261	0.00175	4946300	0		1162	0.0026	0.00136	3888410	0		1162	0.0026	0.000807	2136970	0
1163	0.0026	0.002	5290000	0		1163	0.00261	0.00175	4949910	0		1163	0.0026	0.00136	3891260	0		1163	0.00261	0.000808	2138460	0
1164	0.0026	0.002	5290000	0		1164	0.00261	0.00175	4953510	0		1164	0.0026	0.00136	3894100	0		1164	0.00261	0.000809	2139950	0
1165	0.00261	0.002	5300000	0		1165	0.00262	0.00175	4957130	0		1165	0.0026	0.00136	3896940	0		1165	0.00261	0.000809	2141450	0
1166	0.00261	0.002	5300000	0		1166	0.00262	0.00175	4960740	0		1166	0.00261	0.00137	3899780	0		1166	0.00261	0.00081	2142940	0
1167	0.00261	0.00201	5300000	0		1167	0.00262	0.00175	4964350	0		1167	0.00261	0.00137	3902610	0		1167	0.00261	0.000811	2144440	0
1168	0.00261	0.00201	5310000	0		1168	0.00262	0.00176	4967960	0		1168	0.00261	0.00137	3905450	0		1168	0.00262	0.000812	2145900	0
1169	0.00262	0.00201	5310000	0		1169	0.00263	0.00176	4971570	0		1169	0.00261	0.00137	3908280	0		1169	0.00262	0.000812	2147400	0
1170	0.00262	0.00201	5320000	0		1170	0.00263	0.00176	4975180	0		1170	0.00262	0.00137	3911120	0		1170	0.00262	0.000813	2148900	0
1171	0.00262	0.00202	5320000	0		1171	0.00263	0.00176	4978790	0		1171	0.00262	0.00138	3913950	0		1171	0.00262	0.000814	2150400	0
1172	0.00262	0.00201	5320000	0		1172	0.00263	0.00176	4982410	0		1172	0.00262	0.00138	3916790	0		1172	0.00263	0.000815	2151900	0
1173	0.00262	0.00201	5330000	0		1173	0.00263	0.00176	4986030	0		1173	0.00262	0.00138	3919630	0		1173	0.00263	0.000815	2153410	0
1174	0.00263	0.00201	5330000	0		1174	0.00264	0.00176	4989650	0		1174	0.00262	0.00138	3922470	0		1174	0.00263	0.000816	2154910	0
1175	0.00263	0.00202	5330000	0		1175	0.00264	0.00177	4993260	0		1175	0.00263	0.00137	3925320	0		1175	0.00263	0.000817	2156410	0
1176	0.00263	0.00202	5340000	0		1176	0.00264	0.00177	4996880	0		1176	0.00263	0.00138	3928150	0		1176	0.00263	0.000818	2157920	0
1177	0.00263	0.00202	5340000	0		1177	0.00264	0.00177	5000490	0		1177	0.00263	0.00138	3930990	0		1177	0.00264	0.000818	2159430	0
1178	0.00264	0.00202	5350000	0		1178	0.00265	0.00177	5004090	0		1178	0.00263	0.00138	3933830	0		1178	0.00264	0.000819	2160940	0
1179	0.00264	0.00203	5350000	0		1179	0.00265	0.00177	5007690	0		1179	0.00264	0.00138	3936680	0		1179	0.00264	0.00082	2162460	0
1180	0.00264	0.00203	5350000	0		1180	0.00265	0.00177	5011290	0		1180	0.00264	0.00138	3939530	0		1180	0.00264	0.000821	2163970	0
1181	0.00264	0.00203	5360000	0		1181	0.00265	0.00177	5014890	0		1181	0.00264	0.00138	3942380	0		1181	0.00265	0.000821	2165480	0
1182	0.00264	0.00203	5360000	0		1182	0.00265	0.00178	5018480	0		1182	0.00264	0.00139	3945230	0		1182	0.00265	0.000822	2166990	0
1183	0.00265	0.00204	5370000	0		1183	0.00266	0.00178	5022070	0		1183	0.00264	0.00139	3948090	0		1183	0.00265	0.000823	2168500	0
1184	0.00265	0.00204	5370000	0		1184	0.00266	0.00178	5025660	0		1184	0.00265	0.00139	3950940	0		1184	0.00265	0.000823	2170020	0
1185	0.00265	0.00203	5370000	0		1185	0.00266	0.00178	5029250	0		1185	0.00265	0.00139	3953790	0		1185	0.00266	0.000824	2171540	0
1186	0.00265	0.00203	5380000	0		1186	0.00266	0.00178	5032840	0		1186	0.00265	0.00139	3956650	0		1186	0.00266	0.000825	2173050	0
1187	0.00266	0.00204	5380000	0		1187	0.00267	0.00178	5036430	0		1187	0.00265	0.00139	3959520	0		1187	0.00266	0.000826	2174570	0
1188	0.00266	0.00204	5390000	0		1188	0.00267	0.00178	5040030	0		1188	0.00266	0.00139	3962380	0		1188	0.00266	0.000826	2176100	0
1189	0.00266	0.00204	5390000	0		1189	0.00267	0.00179	5043620	0		1189	0.00266	0.00139	3965250	0		1189	0.00266	0.000827	2177590	0
1190	0.00266	0.00204	5390000	0		1190	0.00267	0.00179	5047220	0		1190	0.00266	0.00139	3968120	0		1190	0.00267	0.000828	2179080	0
1191	0.00266	0.00205	5400000	0		1191	0.00267	0.00179	5050820	0		1191	0.00266	0.00139	3970990	0		1191	0.00267	0.000829	2180560	0
1192	0.00267	0.00205	5400000	0		1192	0.00268	0.00179	5054420	0		1192	0.00266	0.0014	3973860	0		1192	0.00267	0.000829	2182040	0
1193	0.00267	0.00205	5410000	0		1193	0.00268	0.00179	5058020	0		1193	0.00267	0.0014	3976730	0		1193	0.00267	0.00083	2183530	0
1194	0.00267	0.00205	5410000	0		1194	0.00268	0.00179	5062940	0		1194	0.00267	0.0014	3979600	0		1194	0.00268	0.000831	2185020	0
1195	0.00267	0.00206	5410000	0		1195	0.00268	0.0018	5066560	0		1195	0.00267	0.0014	3982480	0		1195	0.00268	0.000831	2186500	0
1196	0.00268	0.00206	5420000	0		1196	0.00269	0.0018	5070170	0		1196	0.00267	0.0014	3985350	0		1196	0.00268	0.000832	2187990	0
1197	0.00268	0.00206	5420000	0		1197	0.00269	0.0018	5073790	0		1197	0.00268	0.00141	3988220	0		1197	0.00268	0.000832	2189480	0
1198	0.00268	0.00205	5420000	0		1198	0.00269	0.0018	5077420	0		1198	0.00268	0.00141	3991100	0		1198	0.00268	0.000833	2190990	0
1199	0.00268	0.00206	5430000	0		1199	0.00269	0.0018	5081050	0		1199	0.00268	0.00141	3993980	0		1199	0.00269	0.000833	2192510	0
1200	0.00269	0.00206	5430000	0		1200	0.0027	0.0018	5084690	0		1200	0.00268	0.0014	3996870	0		1200	0.00269	0.000834	2194030	0
1201	0.00269	0.00206	5440000	0		1201	0.0027	0.0018	5088320	0		1201	0.00268	0.0014	3999750	0		1201	0.00269	0.000835	2195560	0
1202	0.00269	0.00206	5440000	0		1202	0.0027	0.00181	5091960	0		1202	0.00269	0.00141	4002640	0		1202	0.00269	0.000836	2197110	0
1203	0.00269	0.00207	5440000	0		1203	0.0027	0.00181	5095600	0		1203	0.00269	0.00141	4005530	0		1203	0.0027	0.000836	2198660	0
1204	0.00269	0.00207	5450000	0		1204	0.0027	0.00181	5099240	0		1204	0.00269	0.00141	4008420	0		1204	0.0027	0.000837	2200220	0
1205	0.0027	0.00207	5450000	0		1205	0.00271	0.00181	5102880	0		1205	0.00269	0.00141	4011190	0		1205	0.0027	0.000838	2201790	0
1206	0.0027	0.00207	5460000	0		1206	0.00271	0.00181	5106520	0		1206	0.0027	0.00141	4014090	0		1206	0.0027	0.000839	2203350	0
1207	0.0027	0.00208	5460000	0		1207	0.00271	0.00181	5110160	0		1207	0.0027	0.00142	4016980	0		1207	0.0027	0.000839	2204910	0
1208	0.0027	0.00208	5460000	0		1208	0.00271	0.00181	5113800	0		1208	0.0027	0.00142	4019880	0		1208	0.00271	0.00084	2206480	0
1209	0.00271	0.00208	5470000	0		1209	0.00272	0.00182	5117430	0		1209	0.0027	0.00142	4022780	0		1209	0.00271	0.000841	2208050	0
1210	0.00271	0.00208	5470000	0		1210	0.00272	0.00182	5121070	0		1210	0.00271	0.00142	4025670	0		1210	0.00271	0.000841	2209620	0
1211	0.00271	0.00208	5480000	0		1211	0.00272	0.00182	5124710	0		1211	0.00271	0.00142	4028570	0		1211	0.00271	0.000842	2211200	0
1212	0.00271	0.00208	5480000	0		1212	0.00272	0.00182	5128350	0		1212	0.00271	0.00143	4031460	0		1212	0.00272	0.000843	2212770	0
1213	0.00271	0.00208	5480000	0		1213	0.00272	0.00182	5131980	0		1213	0.00271	0.00142	4034350	0		1213	0.00272	0.000844	2214350	0
1214	0.00272	0.00208	5490000	0		1214	0.00273	0.00182	5135610	0		1214	0.00271	0.00142	4037240	0		1214	0.00272	0.000844	2215940	0
1215	0.00272	0.00209	5490000	0		1215	0.00273	0.00182	5139240	0		1215	0.00272	0.00142	4040130	0		1215	0.00272	0.000844	2217520	0
1216	0.00272	0.00209	5490000	0		1216	0.00273	0.00183	5142870	0		1216	0.00272	0.00142	4043020	0		1216	0.00272	0.000845	2219120	0
1217	0.00272	0.00209	5500000	0		1217	0.00273	0.00183	5146490	0		1217	0.00272	0.00142	4045890	0		1217	0.00273	0.000846	2220720	0
1218	0.00273	0.00209	5500000	0		1218	0.00274	0.00183	5150730	0		1218	0.00272	0.00143	4048770	0		1218	0.00273	0.000846	2222320	0
1219	0.00273	0.00209	5510000	0		1219	0.00274	0.00183	5154350	0		1219	0.00273	0.00143	4052650	0		1219	0.00273	0.000847	2223930	0
1220	0.00273	0.0021	5510000	0		1220	0.00274	0.00183	5157960	0		1220	0.00273	0.00143	4055520	0		1220	0.00273	0.000848	2225550	0
1221	0.00273	0.0021	5510000	0		1221	0.00274	0.00183	5161570	0		1221	0.00273	0.00143	4058390	0		1221	0.00274	0.000848	2227160	0
1222	0.00273	0.0021	5520000	0		1222	0.00274	0.00183	5165190	0		1222	0.00273	0.00143	4061250	0		1222	0.00274	0.000849	2228780	0
1223	0.00274	0.0021	5520000	0		1223	0.00275	0.00184	5168800	0		1223	0.00273	0.00144	4064110	0		1223	0.00274	0.00085	2230400	0
1224	0.00274	0.0021	5530000	0		1224	0.00275	0.00184	5172410	0		1224	0.00274	0.00144	4066960	0		1224	0.00274	0.000851	2232030	0
1225	0.00274	0.0021	5530000	0		1225	0.00275	0.00184	5176030	0		1225	0.00274	0.00144	4069820	0		1225	0.00275	0.000851	2233660	0
1226	0.00274	0.0021	5530000	0		1226	0.00275	0.00184	5179640	0		1226	0.00274	0.00143	4072670	0		1226	0.00275	0.000852	2235290	0
1227	0.00275	0.0021	5540000	0		1227	0.00276	0.00184	5183250	0		1227	0.00274	0.00143	4075520	0		1227	0.00275	0.000853	2236920	0
1228	0.00275	0.00211	5540000	0		1228	0.00276	0.00184	5186870	0		1228	0.00275	0.00144	4078370	0		1228	0.00275	0.000854	2238550	0
1229	0.00275	0.00211	5550000	0		1229	0.00276	0.00185	5190480	0		1229	0.00275	0.00144	4081220	0		1229	0.00275	0.000854	2240180	0
1230	0.00275	0.00211	5550000	0		1230	0.00276	0.00185	5194100	0		1230	0.00275	0.00144	4084080	0		1230	0.00276	0.000855	2241810	0
1231	0.00276	0.00211	5550000	0		1231	0.00277	0.00185	5197720	0		1231	0.00275	0.00144	4086920	0		1231	0.00276	0.000855	2243440	0
1232	0.00276	0.00212	5560000	0		1232	0.00277	0.00185	5201340	0		1232	0.00275	0.00144	4089740	0		1232	0.00276	0.000855	2245070	0
1233	0.00276	0.00212	5560000	0		1233	0.00277	0.00185	5204960	0		1233	0.00276	0.00145	4092570	0		1233	0.00276	0.000856	2246690	0
1234	0.00276	0.00212	5560000	0		1234	0.00277	0.00185	5208580	0		1234	0.00276	0.00145	4095400	0		1234	0.00277	0.000857	2248310	0
1235	0.00276	0.00212	5570000	0		1235	0.00277	0.00185	5212200	0		1235	0.00276	0.00145	4098240	0		1235	0.00277	0.000858	2249940	0
1236	0.00277	0.00213	5570000	0		1236	0.00278	0.00186	5215820	0		1236	0.00276	0.00145	4101080	0		1236	0.00277	0.000858	2251560	0
1237	0.00277	0.00212	5580000	0		1237	0.00278	0.00186	5219450	0		1237	0.00277	0.00145	4103910	0		1237	0.00277	0.000859	2253190	0
1238	0.00277	0.00212	5580000	0		1238	0.00278	0.00186	5223070	0		1238	0.00277	0.00146	4106750	0		1238	0.00277	0.00086	2254830	0
1239	0.00277	0.00212	5580000	0		1239	0.00278	0.00186	5226700	0		1239	0.00277	0.00145	4109590	0		1239	0.00278	0.000861	2256460	0
1240	0.00278	0.00213	5590000	0		1240	0.00279	0.00186	5230320	0		1240	0.00277	0.00145	4112430	0		1240	0.00278	0.000861	2258090	0
1241	0.00278	0.00213	5590000	0		1241	0.00279	0.00186	5234120	0		1241	0.00278	0.00145	4115270	0		1241	0.00278	0.000862	2259720	0
1242	0.00278	0.00213	5600000	0		1242	0.00279	0.00186	5237750	0		1242	0.00278	0.00145	4118120	0		1242	0.00278	0.000863	2261360	0
1243	0.00278	0.00213	5600000	0		1243	0.00279	0.00187	5241380	0		1243	0.00278	0.00145	4120960	0		1243	0.00279	0.000864	2263000	0
1244	0.00278	0.00214	5600000	0		1244	0.00279	0.00187	5245010	0		1244	0.00278	0.00146	4123800	0		1244	0.00279	0.000864	2264630	0
1245	0.00279	0.00214	5610000	0		1245	0.0028	0.00187	5248630	0		1245	0.00278	0.00146	4126640	0		1245	0.00279	0.000865	2266270	0
1246	0.00279	0.00214	5610000	0		1246	0.0028	0.00187	5252260	0		1246	0.00279	0.00146	4129490	0		1246	0.00279	0.000865	2267900	0
1247	0.00279	0.00214	5620000	0		1247	0.0028	0.00187	5255890	0		1247	0.00279	0.00146	4132340	0		1247	0.00279	0.000866	2269540	0
1248	0.00279	0.00215	5620000	0		1248	0.0028	0.00187	5259520	0		1248	0.00279	0.00146	4135200	0		1248	0.0028	0.000866	2271170	0
1249	0.0028	0.00215	5620000	0		1249	0.00281	0.00188	5263140	0		1249	0.00279	0.00147	4138060	0		1249	0.0028	0.000867	2272810	0
1250	0.0028	0.00215	5630000	0		1250	0.00281	0.00188	5266770	0		1250	0.0028	0.00147	4140920	0		1250	0.0028	0.000868	2274450	0
1251	0.0028	0.00214	5630000	0		1251	0.00281	0.00188	5270400	0		1251	0.0028	0.00147	4143790	0		1251	0.0028	0.000869	2276080	0
1252	0.0028	0.00215	5630000	0		1252	0.00281	0.00188	5274030	0		1252	0.0028	0.00146	4146650	0		1252	0.00281	0.000869	2277720	0
1253	0.0028	0.00215	5640000	0		1253	0.00281	0.00188	5277650	0		1253	0.0028	0.00146	4149500	0		1253	0.00281	0.00087	2279360	0
1254	0.00281	0.00215	5640000	0		1254	0.00282	0.00188	5281280	0		1254	0.0028	0.00147	4152360	0		1254	0.00281	0.000871	2281000	0
1255	0.00281	0.00215	5650000	0		1255	0.00282	0.00188	5284900	0		1255	0.00281	0.00147	4155220	0		1255	0.00281	0.000872	2282630	0
1256	0.00281	0.00216	5650000	0		1256	0.00282	0.00189	5288520	0		1256	0.00281	0.00147	4158080	0		1256	0.00282	0.000872	2284260	0
1257	0.00281	0.00216	5650000	0		1257	0.00282	0.00189	5292130	0		1257	0.00281	0.00147	4160950	0		1257	0.00282	0.000872	2285890	0
1258	0.00282	0.00216	5660000	0		1258	0.00283	0.00189	5295750	0		1258	0.00281	0.00147	4163820	0		1258	0.00282	0.000873	2287510	0
1259	0.00282	0.00216	5660000	0		1259	0.00283	0.00189	5299370	0		1259	0.00282	0.00148	4166690	0		1259	0.00282	0.000874	2289130	0
1260	0.00282	0.00217	5670000	0		1260	0.00283	0.00189	5302980	0		1260	0.00282	0.00148	4169570	0		1260	0.00282	0.000874	2290820	0
1261	0.00282	0.00217	5670000	0		1261	0.00283	0.00189	5306600	0		1261	0.00282	0.00148	4172450	0		1261	0.00283	0.000875	2292430	0
1262	0.00283	0.00217	5670000	0		1262	0.00284	0.0019	5310210	0		1262	0.00282	0.00148	4175330	0		1262	0.00283	0.000876	2294040	0
1263	0.00283	0.00217	5680000	0		1263	0.00284	0.0019	5313820	0		1263	0.00282	0.00148	4178210	0		1263	0.00283	0.000877	2295650	0
1264	0.00283	0.00218	5680000	0		1264	0.00284	0.0019	5317430	0		1264	0.00283	0.00148	4181100	0		1264	0.00283	0.000877	2297260	0
1265	0.00283	0.00217	5680000	0		1265	0.00284	0.0019	5321040	0		1265	0.00283	0.00148	4183980	0		1265	0.00284	0.000878	2298860	0
1266	0.00283	0.00217	5690000	0		1266	0.00284	0.0019	5324650	0		1266	0.00283	0.00148	4186870	0		1266	0.00284	0.000878	2300470	0
1267	0.00284	0.00217	5690000	0		1267	0.00285	0.0019	5328260	0		1267	0.00283	0.00148	4189750	0		1267	0.00284	0.000878	2302070	0
1268	0.00284	0.00218	5700000	0		1268	0.00285	0.0019	5331860	0		1268	0.00284	0.00148	4192630	0		1268	0.00284	0.000879	2303680	0
1269	0.00284	0.00218	5700000	0		1269	0.00285	0.00191	5335470	0		1269	0.00284	0.00149	4195510	0		1269	0.00284	0.00088	2305290	0
1270	0.00284	0.00218	5700000	0		1270	0.00285	0.00191	5339080	0		1270	0.00284	0.00149	4198390	0		1270	0.00285	0.000881	2306890	0
1271	0.00285	0.00218	5710000	0		1271	0.00286	0.00191	5342700	0		1271	0.00284	0.00149	4201270	0		1271	0.00285	0.000881	2308500	0
1272	0.00285	0.00219	5710000	0		1272	0.00286	0.00191	5346300	0		1272	0.00284	0.00149	4204150	0		1272	0.00285	0.000882	2310120	0
1273	0.00285	0.00219	5720000	0		1273	0.00286	0.00191	5349910	0		1273	0.00285	0.00149	4207030	0		1273	0.00285	0.000883	2311740	0
1274	0.00285	0.00219	5720000	0		1274	0.00286	0.00191	5353510	0		1274	0.00285	0.00149	4209910	0		1274	0.00286	0.000884	2313360	0
1275	0.00285	0.00219	5720000	0		1275	0.00286	0.00191	5357110	0		1275	0.00285	0.0015	4212790	0		1275	0.00286	0.000885	2314980	0
1276	0.00286	0.0022	5730000	0		1276	0.00287	0.00192	5361960	0		1276	0.00285	0.0015	4215680	0		1276	0.00286	0.000884	2316600	0
1277	0.00286	0.0022	5730000	0		1277	0.00287	0.00192	5365550	0		1277	0.00286	0.00149	4218560	0		1277	0.00286	0.000885	2318220	0
1278	0.00286	0.00219	5740000	0		1278	0.00287	0.00192	5369140	0		1278	0.00286	0.00149	4221450	0		1278	0.00286	0.000886	2319840	0
1279	0.00286	0.00219	5740000	0		1279	0.00287	0.00192	5372730	0		1279	0.00286	0.00149	4224340	0		1279	0.00287	0.000887	2321470	0
1280	0.00287	0.0022	5740000	0		1280	0.00288	0.00192	5376320	0		1280	0.00286	0.0015	4227230	0		1280	0.00287	0.000887	2323090	0
1281	0.00287	0.0022	5750000	0		1281	0.00288	0.00192	5379910	0		1281	0.00287	0.0015	4230130	0		1281	0.00287	0.000888	2324720	0
1282	0.00287	0.0022	5750000	0		1282	0.00288	0.00192	5383490	0		1282	0.00287	0.0015	4233020	0		1282	0.00287	0.000889	2326340	0
1283	0.00287	0.0022	5750000	0		1283	0.00288	0.00193	5387080	0		1283	0.00287	0.0015	4235920	0		1283	0.00288	0.00089	2327960	0
1284	0.00287	0.00221	5760000	0		1284	0.00288	0.00193	5390670	0		1284	0.00287	0.0015	4238830	0		1284	0.00288	0.00089	2329570	0
1285	0.00288	0.00221	5760000	0		1285	0.00289	0.00193	5394270	0		1285	0.00287	0.00151	4241740	0		1285	0.00288	0.000891	2331180	0
1286	0.00288	0.00221	5770000	0		1286	0.00289	0.00193	5397860	0		1286	0.00288	0.00151	4244650	0		1286	0.00288	0.000892	2333320	0
1287	0.00288	0.00221	5770000	0		1287	0.00289	0.00193	5401460	0		1287	0.00288	0.00151	4247570	0		1287	0.00288	0.000893	2334920	0
1288	0.00288	0.00222	5770000	0		1288	0.00289	0.00193	5405060	0		1288	0.00288	0.00151	4250490	0		1288	0.00289	0.000893	2336520	0
1289	0.00289	0.00222	5780000	0		1289	0.0029	0.00194	5408670	0		1289	0.00288	0.00151	4253420	0		1289	0.00289	0.000894	2338120	0
1290	0.00289	0.00222	5780000	0		1290	0.0029	0.00194	5412280	0		1290	0.00289	0.00151	4256350	0		1290	0.00289	0.000894	2339700	0
1291	0.00289	0.00222	5790000	0		1291	0.0029	0.00194	5415890	0		1291	0.00289	0.00151	4259280	0		1291	0.00289	0.000895	2341270	0
1292	0.00289	0.00222	5790000	0		1292	0.0029	0.00194	5419510	0		1292	0.00289	0.00151	4262210	0		1292	0.0029	0.000895	2342830	0
1293	0.00289	0.00222	5790000	0		1293	0.0029	0.00194	5423130	0		1293	0.00289	0.00151	4265140	0		1293	0.0029	0.000896	2344390	0
1294	0.0029	0.00222	5800000	0		1294	0.00291	0.00194	5426760	0		1294	0.00289	0.00151	4268070	0		1294	0.0029	0.000897	2345940	0
1295	0.0029	0.00222	5800000	0		1295	0.00291	0.00194	5430390	0		1295	0.0029	0.00152	4270990	0		1295	0.0029	0.000898	2347480	0
1296	0.0029	0.00223	5810000	0		1296	0.00291	0.00195	5434020	0		1296	0.0029	0.00152	4273910	0		1296	0.00291	0.000898	2349020	0
1297	0.0029	0.00223	5810000	0		1297	0.00291	0.00195	5437660	0		1297	0.0029	0.00152	4276830	0		1297	0.00291	0.000899	2350550	0
1298	0.00291	0.00223	5810000	0		1298	0.00292	0.00195	5441300	0		1298	0.0029	0.00152	4279740	0		1298	0.00291	0.0009	2352090	0
1299	0.00291	0.00223	5820000	0		1299	0.00292	0.00195	5444940	0		1299	0.00291	0.00152	4282640	0		1299	0.00291	0.000901	2353620	0
1300	0.00291	0.00223	5820000	0		1300	0.00292	0.00195	5448590	0		1300	0.00291	0.00153	4285540	0		1300	0.00291	0.000902	2355280	0
1301	0.00291	0.00224	5830000	0		1301	0.00292	0.00195	5452240	0		1301	0.00291	0.00153	4288430	0		1301	0.00292	0.000902	2356810	0
1302	0.00292	0.00224	5830000	0		1302	0.00293	0.00195	5455880	0		1302	0.00291	0.00153	4291310	0		1302	0.00292	0.000903	2358340	0
1303	0.00292	0.00224	5830000	0		1303	0.00293	0.00196	5459520	0		1303	0.00291	0.00152	4294180	0		1303	0.00292	0.000904	2359870	0
1304	0.00292	0.00224	5840000	0		1304	0.00293	0.00196	5463170	0		1304	0.00292	0.00152	4297050	0		1304	0.00292	0.000905	2361400	0
1305	0.00292	0.00224	5840000	0		1305	0.00293	0.00196	5466810	0		1305	0.00292	0.00152	4299920	0		1305	0.00293	0.000906	2362930	0
1306	0.00292	0.00224	5840000	0		1306	0.00293	0.00196	5470460	0		1306	0.00292	0.00153	4302780	0		1306	0.00293	0.000907	2364450	0
1307	0.00293	0.00224	5850000	0		1307	0.00294	0.00196	5474100	0		1307	0.00292	0.00153	4305640	0		1307	0.00293	0.000908	2365980	0
1308	0.00293	0.00224	5850000	0		1308	0.00294	0.00196	5477750	0		1308	0.00293	0.00153	4308490	0		1308	0.00293	0.000909	2367500	0
1309	0.00293	0.00225	5860000	0		1309	0.00294	0.00196	5481410	0		1309	0.00293	0.00153	4311250	0		1309	0.00293	0.00091	2369010	0
1310	0.00293	0.00225	5860000	0		1310	0.00294	0.00197	5485070	0		1310	0.00293	0.00153	4314110	0		1310	0.00294	0.000911	2370520	0
1311	0.00294	0.00225	5860000	0		1311	0.00295	0.00197	5488730	0		1311	0.00293	0.00154	4316990	0		1311	0.00294	0.000912	2372030	0
1312	0.00294	0.00225	5870000	0		1312	0.00295	0.00197	5492390	0		1312	0.00294	0.00154	4319840	0		1312	0.00294	0.000913	2373530	0
1313	0.00294	0.00226	5870000	0		1313	0.00295	0.00197	5496050	0		1313	0.00294	0.00154	4322700	0		1313	0.00294	0.000914	2375030	0
1314	0.00294	0.00226	5880000	0		1314	0.00295	0.00197	5499700	0		1314	0.00294	0.00154	4325550	0		1314	0.00295	0.000915	2376520	0
1315	0.00294	0.00226	5880000	0		1315	0.00295	0.00197	5503350	0		1315	0.00294	0.00153	4328420	0		1315	0.00295	0.000916	2378010	0
1316	0.00295	0.00226	5880000	0		1316	0.00296	0.00197	5507000	0		1316	0.00294	0.00154	4333030	0		1316	0.00295	0.000917	2379500	0
1317	0.00295	0.00227	5890000	0		1317	0.00296	0.00198	5510650	0		1317	0.00295	0.00154	4335880	0		1317	0.00295	0.000918	2380990	0
1318	0.00295	0.00226	5890000	0		1318	0.00296	0.00198	5514090	0		1318	0.00295	0.00154	4338740	0		1318	0.00295	0.000919	2382470	0
1319	0.00295	0.00226	5890000	0		1319	0.00296	0.00198	5517740	0		1319	0.00295	0.00154	4341600	0		1319	0.00296	0.00092	2383950	0
1320	0.00296	0.00226	5900000	0		1320	0.00297	0.00198	5521380	0		1320	0.00295	0.00154	4344460	0		1320	0.00296	0.000921	2385430	0
1321	0.00296	0.00227	5900000	0		1321	0.00297	0.00198	5525020	0		1321	0.00296	0.00155	4347320	0		1321	0.00296	0.000921	2386910	0
1322	0.00296	0.00227	5910000	0		1322	0.00297	0.00198	5528670	0		1322	0.00296	0.00155	4350190	0		1322	0.00296	0.000912	2388400	0
1323	0.00296	0.00227	5910000	0		1323	0.00297	0.00199	5532300	0		1323	0.00296	0.00155	4353050	0		1323	0.00297	0.000913	2389880	0
1324	0.00296	0.00227	5910000	0		1324	0.00297	0.00199	5535940	0		1324	0.00296	0.00155	4355920	0		1324	0.00297	0.000914	2391380	0
1325	0.00297	0.00228	5920000	0		1325	0.00298	0.00199	5539570	0		1325	0.00296	0.00155	4358780	0		1325	0.00297	0.000915	2392880	0
1326	0.00297	0.00228	5920000	0		1326	0.00298	0.00199	5543190	0		1326	0.00297	0.00156	4361640	0		1326	0.00297	0.000916	2394380	0
1327	0.00297	0.00228	5930000	0		1327	0.00298	0.00199	5546820	0		1327	0.00297	0.00156	4364490	0		1327	0.00298	0.000917	2395890	0
1328	0.00297	0.00228	5930000	0		1328	0.00298	0.00199	5550440	0		1328	0.00297	0.00155	4367350	0		1328	0.00298	0.000918	2397400	0
1329	0.00298	0.00229	5930000	0		1329	0.00299	0.00199	5554070	0		1329	0.00297	0.00155	4370180	0		1329	0.00298	0.000919	2398910	0
1330	0.00298	0.00228	5940000	0		1330	0.00299	0.002	5557690	0		1330	0.00298	0.00155	4373000	0		1330	0.00298	0.00092	2400430	0
1331	0.00298	0.00228	5940000	0		1331	0.00299	0.002	5561320	0		1331	0.00298	0.00156	4375820	0		1331	0.00298	0.000921	2401950	0
1332	0.00298	0.00228	5950000	0		1332	0.00299	0.002	5564940	0		1332	0.00298	0.00156	4378630	0		1332	0.00299	0.000922	2403480	0
1333	0.00299	0.00229	5950000	0		1333	0.003	0.002	5568570	0		1333	0.00298	0.00156	4381440	0		1333	0.00299	0.000923	2405020	0
1334	0.00299	0.00229	5950000	0		1334	0.003	0.002	5572200	0		1334	0.00298	0.00156	4384250	0		1334	0.00299	0.000924	2406570	0
1335	0.00299	0.00229	5960000	0		1335	0.003	0.002	5575820	0		1335	0.00299	0.00156	4387040	0		1335	0.00299	0.000925	2408120	0
1336	0.00299	0.00229	5960000	0		1336	0.003	0.002	5579450	0		1336	0.00299	0.00156	4389840	0		1336	0.003	0.000926	2409670	0
1337	0.00299	0.0023	5970000	0		1337	0.003	0.00201	5583080	0		1337	0.00299	0.00157	4392640	0		1337	0.003	0.000927	2411220	0
1338	0.003	0.0023	5970000	0		1338	0.00301	0.00201	5586710	0		1338	0.00299	0.00157	4395440	0		1338	0.003	0.000928	2412770	0
1339	0.003	0.0023	5970000	0		1339	0.00301	0.00201	5590340	0		1339	0.003	0.00157	4398250	0		1339	0.003	0.000929	2414320	0
1340	0.003	0.0023	5980000	0		1340	0.00301	0.00201	5593970	0		1340	0.003	0.00157	4401060	0		1340	0.003	0.000929	2415880	0
1341	0.003	0.00231	5980000	0		1341	0.00301	0.00201	5597600	0		1341	0.003	0.00156	4403880	0		1341	0.00301	0.00093	2417430	0
1342	0.00301	0.0023	5990000	0		1342	0.00302	0.00201	5601240	0		1342	0.003	0.00157	4406720	0		1342	0.00301	0.000931	2418970	0
1343	0.00301	0.0023	5990000	0		1343	0.00302	0.00201	5604870	0		1343	0.00301	0.00157	4409560	0		1343	0.00301	0.000932	2420510	0
1344	0.00301	0.0023	5990000	0		1344	0.00302	0.00202	5608510	0		1344	0.00301	0.00157	4412400	0		1344	0.00301	0.000933	2422040	0
1345	0.00301	0.00231	6000000	0		1345	0.00302	0.00202	5612140	0		1345	0.00301	0.00157	4415250	0		1345	0.00302	0.000934	2423600	0
1346	0.00301	0.00231	6000000	0		1346	0.00302	0.00202	5617460	0		1346	0.00301	0.00157	4418100	0		1346	0.00302	0.000935	2425150	0
1347	0.00302	0.00231	6000000	0		1347	0.00303	0.00202	5621100	0		1347	0.00301	0.00158	4420950	0		1347	0.00302	0.000936	2426700	0
1348	0.00302	0.00231	6010000	0		1348	0.00303	0.00202	5624740	0		1348	0.00302	0.00158	4423800	0		1348	0.00302	0.000937	2428250	0
1349	0.00302	0.00232	6010000	0		1349	0.00303	0.00202	5628390	0		1349	0.00302	0.00158	4426650	0		1349	0.00302	0.000938	2429800	0
1350	0.00302	0.00232	6020000	0		1350	0.00303	0.00202	5632030	0		1350	0.00302	0.00158	4429500	0		1350	0.00303	0.000939	2431360	0
1351	0.00303	0.00232	6020000	0		1351	0.00304	0.00203	5635680	0		1351	0.00302	0.00158	4432350	0		1351	0.00303	0.00094	2432920	0
1352	0.00303	0.00232	6020000	0		1352	0.00304	0.00203	5639330	0		1352	0.00303	0.00159	4435200	0		1352	0.00303	0.000941	2434480	0
1353	0.00303	0.00233	6030000	0		1353	0.00304	0.00203	5642980	0		1353	0.00303	0.00158	4438050	0		1353	0.00303	0.000942	2436040	0
1354	0.00303	0.00233	6030000	0		1354	0.00304	0.00203	5646620	0		1354	0.00303	0.00158	4440890	0		1354	0.00304	0.000942	2437610	0
1355	0.00303	0.00232	6040000	0		1355	0.00304	0.00203	5650260	0		1355	0.00303	0.00158	4443730	0		1355	0.00304	0.000943	2439190	0
1356	0.00304	0.00232	6040000	0		1356	0.00305	0.00203	5653900	0		1356	0.00303	0.00158	4446570	0		1356	0.00304	0.000944	2440770	0
1357	0.00304	0.00233	6040000	0		1357	0.00305	0.00204	5657530	0		1357	0.00304	0.00159	4449410	0		1357	0.00304	0.000935	2442350	0
1358	0.00304	0.00233	6050000	0		1358	0.00305	0.00204	5661160	0		1358	0.00304	0.00159	4452240	0		1358	0.00304	0.000936	2443930	0
1359	0.00304	0.00233	6050000	0		1359	0.00305	0.00204	5664790	0		1359	0.00304	0.00159	4455080	0		1359	0.00305	0.000937	2445520	0
1360	0.00305	0.00233	6050000	0		1360	0.00306	0.00204	5668420	0		1360	0.00304	0.00159	4457920	0		1360	0.00305	0.000938	2447100	0
1361	0.00305	0.00234	6060000	0		1361	0.00306	0.00204	5672050	0		1361	0.00305	0.00159	4460770	0		1361	0.00305	0.000939	2448680	0
1362	0.00305	0.00234	6060000	0		1362	0.00306	0.00204	5675670	0		1362	0.00305	0.00159	4463620	0		1362	0.00305	0.00094	2450270	0
1363	0.00305	0.00234	6070000	0		1363	0.00306	0.00204	5679300	0		1363	0.00305	0.0016	4466480	0		1363	0.00306	0.000941	2451850	0
1364	0.00306	0.00234	6070000	0		1364	0.00307	0.00205	5682930	0		1364	0.00305	0.0016	4469340	0		1364	0.00306	0.000942	2453440	0
1365	0.00306	0.00235	6070000	0		1365	0.00307	0.00205	5686560	0		1365	0.00305	0.0016	4472210	0		1365	0.00306	0.000943	2455020	0
1366	0.00306	0.00235	6080000	0		1366	0.00307	0.00205	5690180	0		1366	0.00306	0.00159	4475080	0		1366	0.00306	0.000944	2456610	0
1367	0.00306	0.00234	6080000	0		1367	0.00307	0.00205	5693810	0		1367	0.00306	0.00159	4477960	0		1367	0.00307	0.000945	2458200	0
1368	0.00306	0.00234	6090000	0		1368	0.00307	0.00205	5697430	0		1368	0.00306	0.0016	4480850	0		1368	0.00307	0.000946	2459780	0
1369	0.00307	0.00235	6090000	0		1369	0.00308	0.00205	5702280	0		1369	0.00306	0.0016	4483740	0		1369	0.00307	0.000946	2461360	0
1370	0.00307	0.00235	6090000	0		1370	0.00308	0.00205	5705910	0		1370	0.00307	0.0016	4486640	0		1370	0.00307	0.000947	2462930	0
1371	0.00307	0.00235	6100000	0		1371	0.00308	0.00206	5709530	0		1371	0.00307	0.0016	4489540	0		1371	0.00307	0.000948	2464500	0
1372	0.00307	0.00235	6100000	0		1372	0.00308	0.00206	5713150	0		1372	0.00307	0.0016	4492440	0		1372	0.00308	0.000949	2466070	0
1373	0.00308	0.00236	6110000	0		1373	0.00309	0.00206	5716770	0		1373	0.00307	0.00161	4495350	0		1373	0.00308	0.00095	2467630	0
1374	0.00308	0.00236	6110000	0		1374	0.00309	0.00206	5720390	0		1374	0.00307	0.00161	4498250	0		1374	0.00308	0.000951	2469180	0
1375	0.00308	0.00236	6110000	0		1375	0.00309	0.00206	5724010	0		1375	0.00308	0.00161	4501160	0		1375	0.00308	0.000952	2470720	0
1376	0.00308	0.00236	6120000	0		1376	0.00309	0.00206	5727620	0		1376	0.00308	0.00161	4504080	0		1376	0.00309	0.000953	2472250	0
1377	0.00308	0.00237	6120000	0		1377	0.00309	0.00207	5731240	0		1377	0.00308	0.00161	4507000	0		1377	0.00309	0.000954	2473770	0
1378	0.00309	0.00237	6120000	0		1378	0.0031	0.00207	5734850	0		1378	0.00308	0.00162	4509950	0		1378	0.00309	0.000955	2475280	0
1379	0.00309	0.00237	6130000	0		1379	0.0031	0.00207	5738780	0		1379	0.00309	0.00161	4512870	0		1379	0.00309	0.000956	2476780	0
1380	0.00309	0.00236	6130000	0		1380	0.0031	0.00207	5742390	0		1380	0.00309	0.00161	4515790	0		1380	0.00309	0.000957	2478270	0
1381	0.00309	0.00237	6140000	0		1381	0.0031	0.00207	5746000	0		1381	0.00309	0.00161	4518690	0		1381	0.0031	0.000958	2479730	0
1382	0.0031	0.00237	6140000	0		1382	0.00311	0.00207	5749610	0		1382	0.00309	0.00161	4521600	0		1382	0.0031	0.000959	2481190	0
1383	0.0031	0.00237	6140000	0		1383	0.00311	0.00207	5753230	0		1383	0.0031	0.00162	4524500	0		1383	0.0031	0.00096	2482620	0
1384	0.0031	0.00237	6150000	0		1384	0.00311	0.00208	5756850	0		1384	0.0031	0.00162	4527410	0		1384	0.0031	0.00096	2484050	0
1385	0.0031	0.00238	6150000	0		1385	0.00311	0.00208	5760470	0		1385	0.0031	0.00162	4530300	0		1385	0.00311	0.000961	2485480	0
1386	0.0031	0.00238	6160000	0		1386	0.00311	0.00208	5764090	0		1386	0.0031	0.00162	4533200	0		1386	0.00311	0.000962	2486900	0
1387	0.00311	0.00238	6160000	0		1387	0.00312	0.00208	5767710	0		1387	0.0031	0.00162	4536080	0		1387	0.00311	0.000963	2488320	0
1388	0.00311	0.00238	6160000	0		1388	0.00312	0.00208	5771330	0		1388	0.00311	0.00162	4538970	0		1388	0.00311	0.000964	2489730	0
1389	0.00311	0.00239	6170000	0		1389	0.00312	0.00208	5774950	0		1389	0.00311	0.00163	4541850	0		1389	0.00311	0.000965	2491140	0
1390	0.00311	0.00239	6170000	0		1390	0.00312	0.00208	5778560	0		1390	0.00311	0.00163	4545780	0		1390	0.00312	0.000966	2492550	0
1391	0.00312	0.00239	6180000	0		1391	0.00313	0.00209	5782190	0		1391	0.00311	0.00162	4548660	0		1391	0.00312	0.000967	2493960	0
1392	0.00312	0.00239	6180000	0		1392	0.00313	0.00209	5785810	0		1392	0.00312	0.00162	4551530	0		1392	0.00312	0.000968	2495380	0
1393	0.00312	0.0024	6180000	0		1393	0.00313	0.00209	5789420	0		1393	0.00312	0.00162	4554400	0		1393	0.00312	0.000969	2496790	0
1394	0.00312	0.00239	6190000	0		1394	0.00313	0.00209	5793040	0		1394	0.00312	0.00163	4557270	0		1394	0.00313	0.00097	2498200	0
1395	0.00312	0.00239	6190000	0		1395	0.00313	0.00209	5796650	0		1395	0.00312	0.00163	4560140	0		1395	0.00313	0.000961	2499610	0
1396	0.00313	0.00239	6190000	0		1396	0.00314	0.00209	5800260	0		1396	0.00312	0.00163	4563020	0		1396	0.00313	0.000962	2501550	0
1397	0.00313	0.0024	6200000	0		1397	0.00314	0.0021	5803870	0		1397	0.00313	0.00163	4565890	0		1397	0.00313	0.000963	2502960	0
1398	0.00313	0.0024	6200000	0		1398	0.00314	0.0021	5807490	0		1398	0.00313	0.00163	4568770	0		1398	0.00314	0.000964	2504370	0
1399	0.00313	0.0024	6210000	0		1399	0.00314	0.0021	5811100	0		1399	0.00313	0.00164	4571650	0		1399	0.00314	0.000965	2505770	0
1400	0.00314	0.0024	6210000	0		1400	0.00315	0.0021	5814710	0		1400	0.00313	0.00164	4574530	0		1400	0.00314	0.000965	2507180	0
1401	0.00314	0.00241	6210000	0		1401	0.00315	0.0021	5818320	0		1401	0.00314	0.00164	4577420	0		1401	0.00314	0.000966	2508590	0
1402	0.00314	0.00241	6220000	0		1402	0.00315	0.0021	5821930	0		1402	0.00314	0.00164	4580310	0		1402	0.00314	0.000967	2509990	0
1403	0.00314	0.00241	6220000	0		1403	0.00315	0.0021	5825530	0		1403	0.00314	0.00164	4583200	0		1403	0.00315	0.000968	2511400	0
1404	0.00315	0.00241	6230000	0		1404	0.00316	0.00211	5829140	0		1404	0.00314	0.00164	4586090	0		1404	0.00315	0.000969	2512810	0
1405	0.00315	0.00242	6230000	0		1405	0.00316	0.00211	5832750	0		1405	0.00314	0.00164	4588980	0		1405	0.00315	0.00097	2514230	0
1406	0.00315	0.00242	6230000	0		1406	0.00316	0.00211	5836360	0		1406	0.00315	0.00164	4591870	0		1406	0.00315	0.000971	2515640	0
1407	0.00315	0.00241	6240000	0		1407	0.00316	0.00211	5839960	0		1407	0.00315	0.00164	4594770	0		1407	0.00316	0.000972	2517060	0
1408	0.00315	0.00241	6240000	0		1408	0.00316	0.00211	5843570	0		1408	0.00315	0.00164	4597670	0		1408	0.00316	0.000973	2518480	0
1409	0.00316	0.00242	6250000	0		1409	0.00317	0.00211	5847190	0		1409	0.00315	0.00165	4600560	0		1409	0.00316	0.000974	2519890	0
1410	0.00316	0.00242	6250000	0		1410	0.00317	0.00211	5850810	0		1410	0.00316	0.00165	4603460	0		1410	0.00316	0.000975	2521300	0
1411	0.00316	0.00242	6250000	0		1411	0.00317	0.00212	5854420	0		1411	0.00316	0.00165	4606360	0		1411	0.00316	0.000976	2522700	0
1412	0.00316	0.00242	6260000	0		1412	0.00317	0.00212	5858050	0		1412	0.00316	0.00165	4609410	0		1412	0.00317	0.000977	2524110	0
1413	0.00317	0.00243	6260000	0		1413	0.00318	0.00212	5861680	0		1413	0.00316	0.00165	4612310	0		1413	0.00317	0.000978	2525520	0
1414	0.00317	0.00243	6260000	0		1414	0.00318	0.00212	5865310	0		1414	0.00317	0.00165	4615190	0		1414	0.00317	0.000979	2526940	0
1415	0.00317	0.00243	6270000	0		1415	0.00318	0.00212	5868940	0		1415	0.00317	0.00166	4618070	0		1415	0.00317	0.000979	2528360	0
1416	0.00317	0.00243	6270000	0		1416	0.00318	0.00212	5872570	0		1416	0.00317	0.00166	4620950	0		1416	0.00318	0.00098	2529790	0
1417	0.00317	0.00244	6280000	0		1417	0.00318	0.00212	5876210	0		1417	0.00317	0.00165	4623810	0		1417	0.00318	0.000981	2531220	0
1418	0.00318	0.00244	6280000	0		1418	0.00319	0.00213	5879840	0		1418	0.00317	0.00165	4626680	0		1418	0.00318	0.000982	2532660	0
1419	0.00318	0.00244	6290000	0		1419	0.00319	0.00213	5883470	0		1419	0.00318	0.00165	4629540	0		1419	0.00318	0.000983	2534110	0
1420	0.00318	0.00243	6290000	0		1420	0.00319	0.00213	5887100	0		1420	0.00318	0.00166	4632400	0		1420	0.00318	0.000984	2535550	0
1421	0.00318	0.00244	6290000	0		1421	0.00319	0.00213	5890720	0		1421	0.00318	0.00166	4635260	0		1421	0.00319	0.000985	2537010	0
1422	0.00319	0.00244	6300000	0		1422	0.0032	0.00213	5894340	0		1422	0.00318	0.00166	4639510	0		1422	0.00319	0.000986	2538460	0
1423	0.00319	0.00244	6300000	0		1423	0.0032	0.00213	5897950	0		1423	0.00319	0.00166	4642370	0		1423	0.00319	0.000987	2539930	0
1424	0.00319	0.00244	6300000	0		1424	0.0032	0.00214	5901550	0		1424	0.00319	0.00166	4645220	0		1424	0.00319	0.000988	2541400	0
1425	0.00319	0.00245	6310000	0		1425	0.0032	0.00214	5905150	0		1425	0.00319	0.00167	4648070	0		1425	0.0032	0.000989	2542890	0
1426	0.00319	0.00245	6310000	0		1426	0.0032	0.00214	5908750	0		1426	0.00319	0.00167	4650920	0		1426	0.0032	0.00099	2544390	0
1427	0.0032	0.00245	6320000	0		1427	0.00321	0.00214	5912340	0		1427	0.00319	0.00167	4653770	0		1427	0.0032	0.000991	2545890	0
1428	0.0032	0.00245	6320000	0		1428	0.00321	0.00214	5915940	0		1428	0.0032	0.00167	4656620	0		1428	0.0032	0.000992	2547410	0
1429	0.0032	0.00246	6320000	0		1429	0.00321	0.00214	5919540	0		1429	0.0032	0.00167	4659460	0		1429	0.0032	0.000992	2548930	0
1430	0.0032	0.00246	6330000	0		1430	0.00321	0.00214	5923140	0		1430	0.0032	0.00167	4662300	0		1430	0.00321	0.000993	2550460	0
1431	0.00321	0.00246	6330000	0		1431	0.00322	0.00215	5926740	0		1431	0.0032	0.00167	4665140	0		1431	0.00321	0.000994	2551990	0
1432	0.00321	0.00246	6340000	0		1432	0.00322	0.00215	5930350	0		1432	0.00321	0.00167	4667980	0		1432	0.00321	0.000995	2553530	0
1433	0.00321	0.00247	6340000	0		1433	0.00322	0.00215	5933940	0		1433	0.00321	0.00167	4670810	0		1433	0.00321	0.000996	2555080	0
1434	0.00321	0.00246	6340000	0		1434	0.00322	0.00215	5937530	0		1434	0.00321	0.00167	4673630	0		1434	0.00322	0.000987	2556620	0
1435	0.00322	0.00246	6350000	0		1435	0.00323	0.00215	5941110	0		1435	0.00321	0.00168	4676460	0		1435	0.00322	0.000988	2558180	0
1436	0.00322	0.00246	6350000	0		1436	0.00323	0.00215	5944690	0		1436	0.00321	0.00168	4679290	0		1436	0.00322	0.000989	2559730	0
1437	0.00322	0.00246	6350000	0		1437	0.00323	0.00215	5948270	0		1437	0.00322	0.00168	4682110	0		1437	0.00322	0.00099	2561290	0
1438	0.00322	0.00247	6360000	0		1438	0.00323	0.00216	5952150	0		1438	0.00322	0.00168	4684920	0		1438	0.00323	0.000991	2562860	0
1439	0.00322	0.00247	6360000	0		1439	0.00323	0.00216	5955720	0		1439	0.00322	0.00168	4687730	0		1439	0.00323	0.000992	2564430	0
1440	0.00323	0.00247	6370000	0		1440	0.00324	0.00216	5959300	0		1440	0.00322	0.00169	4690540	0		1440	0.00323	0.000993	2566000	0
1441	0.00323	0.00247	6370000	0		1441	0.00324	0.00216	5962880	0		1441	0.00323	0.00169	4693350	0		1441	0.00323	0.000994	2567560	0
1442	0.00323	0.00248	6370000	0		1442	0.00324	0.00216	5966460	0		1442	0.00323	0.00169	4696170	0		1442	0.00323	0.000995	2569120	0
1443	0.00323	0.00248	6380000	0		1443	0.00324	0.00216	5970040	0		1443	0.00323	0.00168	4698980	0		1443	0.00324	0.000996	2570680	0
1444	0.00324	0.00248	6380000	0		1444	0.00325	0.00216	5973630	0		1444	0.00323	0.00168	4701790	0		1444	0.00324	0.000996	2572230	0
1445	0.00324	0.00248	6390000	0		1445	0.00325	0.00217	5977230	0		1445	0.00323	0.00169	4704610	0		1445	0.00324	0.000997	2573780	0
1446	0.00324	0.00248	6390000	0		1446	0.00325	0.00217	5980840	0		1446	0.00324	0.00169	4707420	0		1446	0.00324	0.000998	2575330	0
1447	0.00324	0.00248	6390000	0		1447	0.00325	0.00217	5984470	0		1447	0.00324	0.00169	4710230	0		1447	0.00325	0.000999	2576870	0
1448	0.00324	0.00248	6400000	0		1448	0.00325	0.00217	5988100	0		1448	0.00324	0.00169	4713040	0		1448	0.00325	0.001	2578400	0
1449	0.00325	0.00248	6400000	0		1449	0.00326	0.00217	5991730	0		1449	0.00324	0.00169	4715860	0		1449	0.00325	0.001	2579930	0
1450	0.00325	0.00249	6410000	0		1450	0.00326	0.00217	5995370	0		1450	0.00325	0.00169	4718670	0		1450	0.00325	0.001	2581460	0
1451	0.00325	0.00249	6410000	0		1451	0.00326	0.00217	5999000	0		1451	0.00325	0.0017	4721900	0		1451	0.00325	0.001	2582990	0
1452	0.00325	0.00249	6410000	0		1452	0.00326	0.00218	6002640	0		1452	0.00325	0.0017	4724720	0		1452	0.00326	0.001	2584520	0
1453	0.00326	0.00249	6420000	0		1453	0.00327	0.00218	6006290	0		1453	0.00325	0.0017	4727530	0		1453	0.00326	0.001	2586050	0
1454	0.00326	0.0025	6420000	0		1454	0.00327	0.00218	6009930	0		1454	0.00326	0.0017	4730350	0		1454	0.00326	0.00101	2587580	0
1455	0.00326	0.0025	6430000	0		1455	0.00327	0.00218	6013580	0		1455	0.00326	0.0017	4733170	0		1455	0.00326	0.00101	2589100	0
1456	0.00326	0.0025	6430000	0		1456	0.00327	0.00218	6017230	0		1456	0.00326	0.0017	4735990	0		1456	0.00327	0.00101	2590620	0
1457	0.00326	0.0025	6430000	0		1457	0.00327	0.00218	6020870	0		1457	0.00326	0.0017	4738810	0		1457	0.00327	0.00101	2592140	0
1458	0.00327	0.00251	6440000	0		1458	0.00328	0.00218	6024510	0		1458	0.00326	0.0017	4741630	0		1458	0.00327	0.00101	2593660	0
1459	0.00327	0.0025	6440000	0		1459	0.00328	0.00219	6028160	0		1459	0.00327	0.0017	4744440	0		1459	0.00327	0.00101	2595180	0
1460	0.00327	0.0025	6450000	0		1460	0.00328	0.00219	6031810	0		1460	0.00327	0.0017	4747260	0		1460	0.00327	0.00101	2596700	0
1461	0.00327	0.0025	6450000	0		1461	0.00328	0.00219	6035470	0		1461	0.00327	0.00171	4750070	0		1461	0.00328	0.00101	2598220	0
1462	0.00328	0.00251	6450000	0		1462	0.00329	0.00219	6039120	0		1462	0.00327	0.00171	4752880	0		1462	0.00328	0.00101	2599740	0
1463	0.00328	0.00251	6460000	0		1463	0.00329	0.00219	6042770	0		1463	0.00328	0.00171	4755700	0		1463	0.00328	0.00101	2601260	0
1464	0.00328	0.00251	6460000	0		1464	0.00329	0.00219	6046420	0		1464	0.00328	0.00171	4758510	0		1464	0.00328	0.00102	2602780	0
1465	0.00328	0.00251	6470000	0		1465	0.00329	0.00219	6050080	0		1465	0.00328	0.00171	4761330	0		1465	0.00329	0.00102	2604290	0
1466	0.00329	0.00252	6470000	0		1466	0.0033	0.0022	6053730	0		1466	0.00328	0.00172	4764150	0		1466	0.00329	0.00102	2605810	0
1467	0.00329	0.00252	6470000	0		1467	0.0033	0.0022	6057390	0		1467	0.00328	0.00172	4766980	0		1467	0.00329	0.00102	2607330	0
1468	0.00329	0.00252	6480000	0		1468	0.0033	0.0022	6061040	0		1468	0.00329	0.00171	4769810	0		1468	0.00329	0.00102	2608850	0
1469	0.00329	0.00252	6480000	0		1469	0.0033	0.0022	6064690	0		1469	0.00329	0.00171	4772640	0		1469	0.0033	0.00102	2610380	0
1470	0.00329	0.00253	6490000	0		1470	0.0033	0.0022	6068350	0		1470	0.00329	0.00171	4775470	0		1470	0.0033	0.00102	2611910	0
1471	0.0033	0.00253	6490000	0		1471	0.00331	0.0022	6072000	0		1471	0.00329	0.00172	4778300	0		1471	0.0033	0.00101	2613440	0
1472	0.0033	0.00252	6490000	0		1472	0.00331	0.0022	6075650	0		1472	0.0033	0.00172	4781130	0		1472	0.0033	0.00101	2614970	0
1473	0.0033	0.00252	6500000	0		1473	0.00331	0.00221	6079310	0		1473	0.0033	0.00172	4783960	0		1473	0.0033	0.00101	2616510	0
1474	0.0033	0.00253	6500000	0		1474	0.00331	0.00221	6082970	0		1474	0.0033	0.00172	4786800	0		1474	0.00331	0.00101	2618050	0
1475	0.00331	0.00253	6500000	0		1475	0.00332	0.00221	6086630	0		1475	0.0033	0.00172	4789630	0		1475	0.00331	0.00102	2619600	0
1476	0.00331	0.00253	6510000	0		1476	0.00332	0.00221	6090290	0		1476	0.0033	0.00173	4792450	0		1476	0.00331	0.00102	2621150	0
1477	0.00331	0.00253	6510000	0		1477	0.00332	0.00221	6093950	0		1477	0.00331	0.00173	4795280	0		1477	0.00331	0.00102	2622710	0
1478	0.00331	0.00254	6520000	0		1478	0.00332	0.00221	6097620	0		1478	0.00331	0.00173	4798110	0		1478	0.00332	0.00102	2624270	0
1479	0.00331	0.00254	6520000	0		1479	0.00332	0.00222	6101290	0		1479	0.00331	0.00173	4800930	0		1479	0.00332	0.00102	2625830	0
1480	0.00332	0.00254	6520000	0		1480	0.00333	0.00222	6104970	0		1480	0.00331	0.00172	4803760	0		1480	0.00332	0.00102	2627390	0
1481	0.00332	0.00254	6530000	0		1481	0.00333	0.00222	6108660	0		1481	0.00332	0.00173	4806590	0		1481	0.00332	0.00102	2628940	0
1482	0.00332	0.00255	6530000	0		1482	0.00333	0.00222	6112340	0		1482	0.00332	0.00173	4809430	0		1482	0.00332	0.00102	2630500	0
1483	0.00332	0.00255	6540000	0		1483	0.00333	0.00222	6116030	0		1483	0.00332	0.00173	4812260	0		1483	0.00333	0.00102	2632060	0
1484	0.00333	0.00255	6540000	0		1484	0.00334	0.00222	6119730	0		1484	0.00332	0.00173	4815990	0		1484	0.00333	0.00102	2633620	0
1485	0.00333	0.00254	6540000	0		1485	0.00334	0.00222	6123580	0		1485	0.00333	0.00173	4818830	0		1485	0.00333	0.00103	2635190	0
1486	0.00333	0.00255	6550000	0		1486	0.00334	0.00223	6127330	0		1486	0.00333	0.00174	4821680	0		1486	0.00333	0.00103	2636750	0
1487	0.00333	0.00255	6550000	0		1487	0.00334	0.00223	6132490	0		1487	0.00333	0.00174	4824530	0		1487	0.00334	0.00103	2638320	0
1488	0.00333	0.00255	6550000	0		1488	0.00334	0.00223	6136180	0		1488	0.00333	0.00174	4827380	0		1488	0.00334	0.00103	2639880	0
1489	0.00334	0.00255	6560000	0		1489	0.00335	0.00223	6139860	0		1489	0.00333	0.00174	4830230	0		1489	0.00334	0.00103	2641450	0
1490	0.00334	0.00256	6560000	0		1490	0.00335	0.00223	6143540	0		1490	0.00334	0.00174	4833080	0		1490	0.00334	0.00103	2643020	0
1491	0.00334	0.00256	6570000	0		1491	0.00335	0.00223	6147200	0		1491	0.00334	0.00174	4835940	0		1491	0.00334	0.00103	2644590	0
1492	0.00334	0.00256	6570000	0		1492	0.00335	0.00223	6150860	0		1492	0.00334	0.00175	4838800	0		1492	0.00335	0.00103	2646160	0
1493	0.00335	0.00256	6570000	0		1493	0.00336	0.00224	6154500	0		1493	0.00334	0.00174	4841650	0		1493	0.00335	0.00103	2647740	0
1494	0.00335	0.00257	6580000	0		1494	0.00336	0.00224	6158130	0		1494	0.00335	0.00174	4844520	0		1494	0.00335	0.00103	2649310	0
1495	0.00335	0.00257	6580000	0		1495	0.00336	0.00224	6161750	0		1495	0.00335	0.00174	4847390	0		1495	0.00335	0.00103	2650880	0
1496	0.00335	0.00257	6590000	0		1496	0.00336	0.00224	6165360	0		1496	0.00335	0.00174	4850260	0		1496	0.00336	0.00104	2652470	0
1497	0.00335	0.00257	6590000	0		1497	0.00336	0.00224	6168960	0		1497	0.00335	0.00175	4853130	0		1497	0.00336	0.00104	2654060	0
1498	0.00336	0.00257	6600000	0		1498	0.00337	0.00224	6172550	0		1498	0.00335	0.00175	4856000	0		1498	0.00336	0.00104	2655640	0
1499	0.00336	0.00257	6600000	0		1499	0.00337	0.00225	6176140	0		1499	0.00336	0.00175	4858880	0		1499	0.00336	0.00104	2657240	0
1500	0.00336	0.00257	6600000	0		1500	0.00337	0.00225	6179720	0		1500	0.00336	0.00175	4861750	0		1500	0.00336	0.00104	2658830	0
1501	0.00336	0.00257	6610000	0		1501	0.00337	0.00225	6183300	0		1501	0.00336	0.00175	4864630	0		1501	0.00337	0.00104	2660430	0
1502	0.00337	0.00258	6610000	0		1502	0.00338	0.00225	6186880	0		1502	0.00336	0.00176	4867510	0		1502	0.00337	0.00104	2662030	0
1503	0.00337	0.00258	6610000	0		1503	0.00338	0.00225	6190450	0		1503	0.00337	0.00176	4870390	0		1503	0.00337	0.00104	2663640	0
1504	0.00337	0.00258	6620000	0		1504	0.00338	0.00225	6194030	0		1504	0.00337	0.00176	4873270	0		1504	0.00337	0.00104	2665250	0
1505	0.00337	0.00258	6620000	0		1505	0.00338	0.00225	6197610	0		1505	0.00337	0.00176	4876150	0		1505	0.00338	0.00104	2666860	0
1506	0.00338	0.00259	6630000	0		1506	0.00339	0.00226	6201180	0		1506	0.00337	0.00175	4879030	0		1506	0.00338	0.00104	2668470	0
1507	0.00338	0.00259	6630000	0		1507	0.00339	0.00226	6204760	0		1507	0.00337	0.00176	4881900	0		1507	0.00338	0.00105	2670090	0
1508	0.00338	0.00259	6630000	0		1508	0.00339	0.00226	6208340	0		1508	0.00338	0.00176	4884780	0		1508	0.00338	0.00104	2671700	0
1509	0.00338	0.00259	6640000	0		1509	0.00339	0.00226	6211930	0		1509	0.00338	0.00176	4887660	0		1509	0.00339	0.00104	2673330	0
1510	0.00338	0.0026	6640000	0		1510	0.00339	0.00226	6215530	0		1510	0.00338	0.00176	4890530	0		1510	0.00339	0.00104	2674950	0
1511	0.00339	0.00259	6650000	0		1511	0.0034	0.00226	6219120	0		1511	0.00338	0.00176	4893410	0		1511	0.00339	0.00104	2676580	0
1512	0.00339	0.00259	6650000	0		1512	0.0034	0.00226	6222720	0		1512	0.00339	0.00177	4896280	0		1512	0.00339	0.00104	2678200	0
1513	0.00339	0.00259	6650000	0		1513	0.0034	0.00227	6226320	0		1513	0.00339	0.00177	4899150	0		1513	0.00339	0.00104	2679830	0
1514	0.00339	0.0026	6660000	0		1514	0.0034	0.00227	6229920	0		1514	0.00339	0.00177	4902020	0		1514	0.0034	0.00104	2681440	0
1515	0.0034	0.0026	6660000	0		1515	0.00341	0.00227	6233520	0		1515	0.00339	0.00177	4904890	0		1515	0.0034	0.00104	2683060	0
1516	0.0034	0.0026	6670000	0		1516	0.00341	0.00227	6237130	0		1516	0.0034	0.00177	4907750	0		1516	0.0034	0.00104	2684670	0
1517	0.0034	0.0026	6670000	0		1517	0.00341	0.00227	6240740	0		1517	0.0034	0.00178	4910610	0		1517	0.0034	0.00105	2686280	0
1518	0.0034	0.00261	6670000	0		1518	0.00341	0.00227	6244340	0		1518	0.0034	0.00178	4913470	0		1518	0.00341	0.00105	2687890	0
1519	0.0034	0.00261	6680000	0		1519	0.00341	0.00228	6247960	0		1519	0.0034	0.00177	4916330	0		1519	0.00341	0.00105	2689500	0
1520	0.00341	0.00261	6680000	0		1520	0.00342	0.00228	6251570	0		1520	0.0034	0.00177	4919180	0		1520	0.00341	0.00105	2691100	0
1521	0.00341	0.00261	6680000	0		1521	0.00342	0.00228	6255180	0		1521	0.00341	0.00177	4922030	0		1521	0.00341	0.00105	2692700	0
1522	0.00341	0.00262	6690000	0		1522	0.00342	0.00228	6258800	0		1522	0.00341	0.00177	4924870	0		1522	0.00341	0.00105	2694290	0
1523	0.00341	0.00262	6690000	0		1523	0.00342	0.00228	6262420	0		1523	0.00341	0.00178	4927710	0		1523	0.00342	0.00105	2695890	0
1524	0.00342	0.00261	6700000	0		1524	0.00343	0.00228	6266050	0		1524	0.00341	0.00178	4930550	0		1524	0.00342	0.00105	2697660	0
1525	0.00342	0.00261	6700000	0		1525	0.00343	0.00228	6269670	0		1525	0.00342	0.00178	4933380	0		1525	0.00342	0.00105	2699240	0
1526	0.00342	0.00262	6700000	0		1526	0.00343	0.00229	6273300	0		1526	0.00342	0.00178	4936210	0		1526	0.00342	0.00105	2700830	0
1527	0.00342	0.00262	6710000	0		1527	0.00343	0.00229	6276930	0		1527	0.00342	0.00178	4939040	0		1527	0.00343	0.00105	2702400	0
1528	0.00342	0.00262	6710000	0		1528	0.00343	0.00229	6280560	0		1528	0.00342	0.00179	4941880	0		1528	0.00343	0.00106	2703980	0
1529	0.00343	0.00262	6720000	0		1529	0.00344	0.00229	6284190	0		1529	0.00342	0.00179	4944710	0		1529	0.00343	0.00106	2705540	0
1530	0.00343	0.00263	6720000	0		1530	0.00344	0.00229	6287820	0		1530	0.00343	0.00179	4947540	0		1530	0.00343	0.00106	2707110	0
1531	0.00343	0.00263	6720000	0		1531	0.00344	0.00229	6291440	0		1531	0.00343	0.00179	4950380	0		1531	0.00343	0.00106	2708680	0
1532	0.00343	0.00263	6730000	0		1532	0.00344	0.00229	6295070	0		1532	0.00343	0.00178	4953210	0		1532	0.00344	0.00106	2710230	0
1533	0.00344	0.00263	6730000	0		1533	0.00345	0.0023	6298690	0		1533	0.00343	0.00179	4956050	0		1533	0.00344	0.00106	2711790	0
1534	0.00344	0.00264	6730000	0		1534	0.00345	0.0023	6302320	0		1534	0.00344	0.00179	4958880	0		1534	0.00344	0.00106	2713350	0
1535	0.00344	0.00264	6740000	0		1535	0.00345	0.0023	6305940	0		1535	0.00344	0.00179	4961720	0		1535	0.00344	0.00106	2714900	0
1536	0.00344	0.00264	6740000	0		1536	0.00345	0.0023	6309550	0		1536	0.00344	0.00179	4964550	0		1536	0.00345	0.00106	2716450	0
1537	0.00345	0.00263	6750000	0		1537	0.00346	0.0023	6313170	0		1537	0.00344	0.00179	4967380	0		1537	0.00345	0.00106	2718010	0
1538	0.00345	0.00264	6750000	0		1538	0.00346	0.0023	6316790	0		1538	0.00344	0.0018	4970220	0		1538	0.00345	0.00106	2719560	0
1539	0.00345	0.00264	6750000	0		1539	0.00346	0.00231	6320410	0		1539	0.00345	0.0018	4973060	0		1539	0.00345	0.00107	2721120	0
1540	0.00345	0.00264	6760000	0		1540	0.00346	0.00231	6324030	0		1540	0.00345	0.0018	4975910	0		1540	0.00346	0.00107	2722670	0
1541	0.00345	0.00264	6760000	0		1541	0.00346	0.00231	6327660	0		1541	0.00345	0.0018	4978750	0		1541	0.00346	0.00107	2724230	0
1542	0.00346	0.00265	6770000	0		1542	0.00347	0.00231	6332460	0		1542	0.00345	0.0018	4981590	0		1542	0.00346	0.00107	2725800	0
1543	0.00346	0.00265	6770000	0		1543	0.00347	0.00231	6336090	0		1543	0.00346	0.00181	4984430	0		1543	0.00346	0.00107	2727370	0
1544	0.00346	0.00265	6770000	0		1544	0.00347	0.00231	6339720	0		1544	0.00346	0.00181	4987280	0		1544	0.00346	0.00107	2728930	0
1545	0.00346	0.00265	6780000	0		1545	0.00347	0.00231	6343360	0		1545	0.00346	0.0018	4990140	0		1545	0.00347	0.00107	2730500	0
1546	0.00347	0.00266	6780000	0		1546	0.00348	0.00232	6346990	0		1546	0.00346	0.0018	4992990	0		1546	0.00347	0.00107	2732070	0
1547	0.00347	0.00266	6790000	0		1547	0.00348	0.00232	6350620	0		1547	0.00346	0.0018	4995850	0		1547	0.00347	0.00107	2733650	0
1548	0.00347	0.00266	6790000	0		1548	0.00348	0.00232	6354250	0		1548	0.00347	0.00181	4998720	0		1548	0.00347	0.00106	2735220	0
1549	0.00347	0.00266	6790000	0		1549	0.00348	0.00232	6357880	0		1549	0.00347	0.00181	5001590	0		1549	0.00348	0.00106	2736790	0
1550	0.00347	0.00266	6800000	0		1550	0.00348	0.00232	6361510	0		1550	0.00347	0.00181	5004460	0		1550	0.00348	0.00107	2738360	0
1551	0.00348	0.00266	6800000	0		1551	0.00349	0.00232	6365140	0		1551	0.00347	0.00181	5007330	0		1551	0.00348	0.00107	2739940	0
1552	0.00348	0.00266	6810000	0		1552	0.00349	0.00232	6368760	0		1552	0.00348	0.00181	5010200	0		1552	0.00348	0.00107	2741510	0
1553	0.00348	0.00266	6810000	0		1553	0.00349	0.00233	6372380	0		1553	0.00348	0.00181	5013080	0		1553	0.00348	0.00107	2743090	0
1554	0.00348	0.00267	6810000	0		1554	0.00349	0.00233	6375990	0		1554	0.00348	0.00182	5015950	0		1554	0.00349	0.00107	2744670	0
1555	0.00349	0.00267	6820000	0		1555	0.0035	0.00233	6379610	0		1555	0.00348	0.00182	5018830	0		1555	0.00349	0.00107	2746250	0
1556	0.00349	0.00267	6820000	0		1556	0.0035	0.00233	6383220	0		1556	0.00349	0.00182	5021710	0		1556	0.00349	0.00107	2747840	0
1557	0.00349	0.00267	6830000	0		1557	0.0035	0.00233	6386830	0		1557	0.00349	0.00182	5024590	0		1557	0.00349	0.00107	2749420	0
1558	0.00349	0.00268	6830000	0		1558	0.0035	0.00233	6390440	0		1558	0.00349	0.00181	5027460	0		1558	0.0035	0.00107	2751010	0
1559	0.00349	0.00268	6830000	0		1559	0.0035	0.00233	6394050	0		1559	0.00349	0.00182	5030340	0		1559	0.0035	0.00107	2752600	0
1560	0.0035	0.00268	6840000	0		1560	0.00351	0.00234	6397670	0		1560	0.00349	0.00182	5033220	0		1560	0.0035	0.00108	2754190	0
1561	0.0035	0.00268	6840000	0		1561	0.00351	0.00234	6401250	0		1561	0.0035	0.00182	5036100	0		1561	0.0035	0.00108	2755770	0
1562	0.0035	0.00268	6850000	0		1562	0.00351	0.00234	6404810	0		1562	0.0035	0.00182	5038980	0		1562	0.0035	0.00108	2757350	0
1563	0.0035	0.00268	6850000	0		1563	0.00351	0.00234	6408380	0		1563	0.0035	0.00182	5041860	0		1563	0.00351	0.00108	2758930	0
1564	0.00351	0.00268	6850000	0		1564	0.00352	0.00234	6411960	0		1564	0.0035	0.00183	5044750	0		1564	0.00351	0.00108	2760500	0
1565	0.00351	0.00268	6860000	0		1565	0.00352	0.00234	6415540	0		1565	0.00351	0.00183	5047630	0		1565	0.00351	0.00108	2762070	0
1566	0.00351	0.00268	6860000	0		1566	0.00352	0.00234	6419130	0		1566	0.00351	0.00183	5050510	0		1566	0.00351	0.00108	2763640	0
1567	0.00351	0.00269	6860000	0		1567	0.00352	0.00235	6422710	0		1567	0.00351	0.00183	5053390	0		1567	0.00352	0.00108	2765210	0
1568	0.00352	0.00269	6870000	0		1568	0.00353	0.00235	6426290	0		1568	0.00351	0.00183	5056280	0		1568	0.00352	0.00108	2766770	0
1569	0.00352	0.00269	6870000	0		1569	0.00353	0.00235	6429870	0		1569	0.00351	0.00184	5059160	0		1569	0.00352	0.00108	2768340	0
1570	0.00352	0.00269	6880000	0		1570	0.00353	0.00235	6433460	0		1570	0.00352	0.00184	5062060	0		1570	0.00352	0.00109	2769900	0
1571	0.00352	0.0027	6880000	0		1571	0.00353	0.00235	6437050	0		1571	0.00352	0.00183	5064750	0		1571	0.00352	0.00109	2771450	0
1572	0.00352	0.0027	6880000	0		1572	0.00353	0.00235	6440650	0		1572	0.00352	0.00183	5067630	0		1572	0.00353	0.00109	2773000	0
1573	0.00353	0.0027	6890000	0		1573	0.00354	0.00236	6444250	0		1573	0.00352	0.00183	5070520	0		1573	0.00353	0.00109	2774560	0
1574	0.00353	0.0027	6890000	0		1574	0.00354	0.00236	6447870	0		1574	0.00353	0.00184	5073420	0		1574	0.00353	0.00109	2776110	0
1575	0.00353	0.00271	6900000	0		1575	0.00354	0.00236	6451490	0		1575	0.00353	0.00184	5076310	0		1575	0.00353	0.00109	2777660	0
1576	0.00353	0.0027	6900000	0		1576	0.00354	0.00236	6455120	0		1576	0.00353	0.00184	5079200	0		1576	0.00354	0.00109	2779210	0
1577	0.00354	0.0027	6900000	0		1577	0.00355	0.00236	6458760	0		1577	0.00353	0.00184	5082090	0		1577	0.00354	0.00109	2780750	0
1578	0.00354	0.0027	6910000	0		1578	0.00355	0.00236	6462410	0		1578	0.00353	0.00184	5084990	0		1578	0.00354	0.00109	2782300	0
1579	0.00354	0.00271	6910000	0		1579	0.00355	0.00236	6466070	0		1579	0.00354	0.00184	5087880	0		1579	0.00354	0.00109	2783840	0
1580	0.00354	0.00271	6910000	0		1580	0.00355	0.00237	6469740	0		1580	0.00354	0.00185	5090780	0		1580	0.00355	0.0011	2785370	0
1581	0.00354	0.00271	6920000	0		1581	0.00355	0.00237	6473420	0		1581	0.00354	0.00185	5093690	0		1581	0.00355	0.0011	2786910	0
1582	0.00355	0.00271	6920000	0		1582	0.00356	0.00237	6477100	0		1582	0.00354	0.00185	5096600	0		1582	0.00355	0.0011	2788440	0
1583	0.00355	0.00272	6930000	0		1583	0.00356	0.00237	6480790	0		1583	0.00355	0.00185	5099510	0		1583	0.00355	0.0011	2789970	0
1584	0.00355	0.00272	6930000	0		1584	0.00356	0.00237	6484490	0		1584	0.00355	0.00184	5102420	0		1584	0.00355	0.00109	2791490	0
1585	0.00355	0.00272	6930000	0		1585	0.00356	0.00237	6488180	0		1585	0.00355	0.00185	5105340	0		1585	0.00356	0.00109	2793010	0
1586	0.00356	0.00272	6940000	0		1586	0.00357	0.00237	6491880	0		1586	0.00355	0.00185	5108260	0		1586	0.00356	0.00109	2794530	0
1587	0.00356	0.00273	6940000	0		1587	0.00357	0.00238	6495570	0		1587	0.00356	0.00185	5111250	0		1587	0.00356	0.00109	2796040	0
1588	0.00356	0.00273	6950000	0		1588	0.00357	0.00238	6499270	0		1588	0.00356	0.00185	5114170	0		1588	0.00356	0.00109	2797550	0
1589	0.00356	0.00272	6950000	0		1589	0.00357	0.00238	6502970	0		1589	0.00356	0.00185	5117090	0		1589	0.00357	0.00109	2799060	0
1590	0.00356	0.00272	6950000	0		1590	0.00357	0.00238	6506670	0		1590	0.00356	0.00186	5120020	0		1590	0.00357	0.00109	2800570	0
1591	0.00357	0.00273	6960000	0		1591	0.00358	0.00238	6510360	0		1591	0.00356	0.00186	5122930	0		1591	0.00357	0.0011	2802070	0
1592	0.00357	0.00273	6960000	0		1592	0.00358	0.00238	6514060	0		1592	0.00357	0.00186	5125850	0		1592	0.00357	0.0011	2803570	0
1593	0.00357	0.00273	6970000	0		1593	0.00358	0.00238	6517750	0		1593	0.00357	0.00186	5128760	0		1593	0.00357	0.0011	2805070	0
1594	0.00357	0.00273	6970000	0		1594	0.00358	0.00239	6521440	0		1594	0.00357	0.00186	5131660	0		1594	0.00358	0.0011	2806570	0
1595	0.00358	0.00274	6970000	0		1595	0.00359	0.00239	6525140	0		1595	0.00357	0.00187	5134560	0		1595	0.00358	0.0011	2808060	0
1596	0.00358	0.00274	6980000	0		1596	0.00359	0.00239	6528830	0		1596	0.00358	0.00186	5137460	0		1596	0.00358	0.0011	2809550	0
1597	0.00358	0.00274	6980000	0		1597	0.00359	0.00239	6532520	0		1597	0.00358	0.00186	5140360	0		1597	0.00358	0.0011	2811050	0
1598	0.00358	0.00274	6980000	0		1598	0.00359	0.00239	6536200	0		1598	0.00358	0.00186	5143250	0		1598	0.00359	0.0011	2812530	0
1599	0.00358	0.00275	6990000	0		1599	0.00359	0.00239	6539880	0		1599	0.00358	0.00186	5146150	0		1599	0.00359	0.0011	2814020	0
1600	0.00359	0.00275	6990000	0		1600	0.0036	0.00239	6543560	0		1600	0.00358	0.00187	5149040	0		1600	0.00359	0.0011	2815510	0
1601	0.00359	0.00275	7000000	0		1601	0.0036	0.0024	6547230	0		1601	0.00359	0.00187	5151930	0		1601	0.00359	0.00111	2816990	0
1602	0.00359	0.00274	7000000	0		1602	0.0036	0.0024	6550900	0		1602	0.00359	0.00187	5154820	0		1602	0.00359	0.00111	2818470	0
1603	0.00359	0.00275	7010000	0		1603	0.0036	0.0024	6554560	0		1603	0.00359	0.00187	5157710	0		1603	0.0036	0.00111	2819960	0
1604	0.0036	0.00275	7010000	0		1604	0.00361	0.0024	6558210	0		1604	0.00359	0.00187	5160600	0		1604	0.0036	0.00111	2821440	0
1605	0.0036	0.00275	7010000	0		1605	0.00361	0.0024	6561860	0		1605	0.0036	0.00188	5163490	0		1605	0.0036	0.00111	2822920	0
1606	0.0036	0.00275	7020000	0		1606	0.00361	0.0024	6565500	0		1606	0.0036	0.00188	5166380	0		1606	0.0036	0.00111	2824420	0
1607	0.0036	0.00276	7020000	0		1607	0.00361	0.00241	6569130	0		1607	0.0036	0.00188	5169260	0		1607	0.00361	0.00111	2825900	0
1608	0.00361	0.00276	7020000	0		1608	0.00362	0.00241	6572760	0		1608	0.0036	0.00188	5172150	0		1608	0.00361	0.00111	2827390	0
1609	0.00361	0.00276	7030000	0		1609	0.00362	0.00241	6576380	0		1609	0.0036	0.00187	5175030	0		1609	0.00361	0.00111	2828880	0
1610	0.00361	0.00276	7030000	0		1610	0.00362	0.00241	6580000	0		1610	0.00361	0.00188	5177910	0		1610	0.00361	0.00111	2830380	0
1611	0.00361	0.00277	7040000	0		1611	0.00362	0.00241	6583610	0		1611	0.00361	0.00188	5180790	0		1611	0.00362	0.00111	2831890	0
1612	0.00361	0.00277	7040000	0		1612	0.00362	0.00241	6587220	0		1612	0.00361	0.00188	5183660	0		1612	0.00362	0.00112	2833390	0
1613	0.00362	0.00277	7040000	0		1613	0.00363	0.00241	6590820	0		1613	0.00361	0.00188	5186540	0		1613	0.00362	0.00112	2834910	0
1614	0.00362	0.00277	7050000	0		1614	0.00363	0.00242	6594420	0		1614	0.00362	0.00188	5189410	0		1614	0.00362	0.00112	2836420	0
1615	0.00362	0.00277	7050000	0		1615	0.00363	0.00242	6598020	0		1615	0.00362	0.00188	5192290	0		1615	0.00362	0.00112	2837930	0
1616	0.00362	0.00277	7060000	0		1616	0.00363	0.00242	6601620	0		1616	0.00362	0.00189	5195160	0		1616	0.00363	0.00112	2839450	0
1617	0.00363	0.00277	7060000	0		1617	0.00364	0.00242	6605210	0		1617	0.00362	0.00189	5198020	0		1617	0.00363	0.00112	2840960	0
1618	0.00363	0.00277	7060000	0		1618	0.00364	0.00242	6608810	0		1618	0.00363	0.00189	5200890	0		1618	0.00363	0.00112	2842470	0
1619	0.00363	0.00278	7070000	0		1619	0.00364	0.00242	6612400	0		1619	0.00363	0.00189	5203750	0		1619	0.00363	0.00112	2843990	0
1620	0.00363	0.00278	7070000	0		1620	0.00364	0.00242	6615990	0		1620	0.00363	0.00189	5206620	0		1620	0.00364	0.00112	2845520	0
1621	0.00363	0.00278	7080000	0		1621	0.00364	0.00243	6619590	0		1621	0.00363	0.0019	5209480	0		1621	0.00364	0.00111	2847060	0
1622	0.00364	0.00278	7080000	0		1622	0.00365	0.00243	6623190	0		1622	0.00363	0.00189	5212340	0		1622	0.00364	0.00112	2848600	0
1623	0.00364	0.00279	7080000	0		1623	0.00365	0.00243	6626790	0		1623	0.00364	0.00189	5215200	0		1623	0.00364	0.00112	2850140	0
1624	0.00364	0.00279	7090000	0		1624	0.00365	0.00243	6630390	0		1624	0.00364	0.00189	5218060	0		1624	0.00364	0.00112	2851700	0
1625	0.00364	0.00279	7090000	0		1625	0.00365	0.00243	6633990	0		1625	0.00364	0.00189	5220920	0		1625	0.00365	0.00112	2853260	0
1626	0.00365	0.00279	7100000	0		1626	0.00366	0.00243	6637600	0		1626	0.00364	0.0019	5223670	0		1626	0.00365	0.00112	2854830	0
1627	0.00365	0.0028	7100000	0		1627	0.00366	0.00243	6641200	0		1627	0.00365	0.0019	5226520	0		1627	0.00365	0.00112	2856400	0
1628	0.00365	0.00279	7100000	0		1628	0.00366	0.00244	6644810	0		1628	0.00365	0.0019	5229370	0		1628	0.00365	0.00112	2857970	0
1629	0.00365	0.00279	7110000	0		1629	0.00366	0.00244	6648420	0		1629	0.00365	0.0019	5232220	0		1629	0.00366	0.00112	2859550	0
1630	0.00365	0.00279	7110000	0		1630	0.00366	0.00244	6652040	0		1630	0.00365	0.0019	5235070	0		1630	0.00366	0.00112	2861140	0
1631	0.00366	0.0028	7110000	0		1631	0.00367	0.00244	6655660	0		1631	0.00365	0.00191	5237910	0		1631	0.00366	0.00112	2862730	0
1632	0.00366	0.0028	7120000	0		1632	0.00367	0.00244	6659280	0		1632	0.00366	0.00191	5240750	0		1632	0.00366	0.00112	2864330	0
1633	0.00366	0.0028	7120000	0		1633	0.00367	0.00244	6662900	0		1633	0.00366	0.00191	5243590	0		1633	0.00366	0.00113	2865930	0
1634	0.00366	0.0028	7130000	0		1634	0.00367	0.00245	6666520	0		1634	0.00366	0.00191	5246420	0		1634	0.00367	0.00113	2867540	0
1635	0.00367	0.00281	7130000	0		1635	0.00368	0.00245	6670140	0		1635	0.00366	0.0019	5249250	0		1635	0.00367	0.00113	2869150	0
1636	0.00367	0.00281	7130000	0		1636	0.00368	0.00245	6673770	0		1636	0.00367	0.00191	5252080	0		1636	0.00367	0.00113	2870760	0
1637	0.00367	0.00281	7140000	0		1637	0.00368	0.00245	6677400	0		1637	0.00367	0.00191	5254920	0		1637	0.00367	0.00113	2872370	0
1638	0.00367	0.00281	7140000	0		1638	0.00368	0.00245	6681030	0		1638	0.00367	0.00191	5257750	0		1638	0.00368	0.00113	2873980	0
1639	0.00368	0.00282	7150000	0		1639	0.00369	0.00245	6684660	0		1639	0.00367	0.00191	5260590	0		1639	0.00368	0.00113	2875590	0
1640	0.00368	0.00282	7150000	0		1640	0.00369	0.00245	6688290	0		1640	0.00367	0.00191	5263420	0		1640	0.00368	0.00113	2877200	0
1641	0.00368	0.00281	7150000	0		1641	0.00369	0.00246	6691920	0		1641	0.00368	0.00192	5266260	0		1641	0.00368	0.00113	2878810	0
1642	0.00368	0.00281	7160000	0		1642	0.00369	0.00246	6695550	0		1642	0.00368	0.00192	5269100	0		1642	0.00368	0.00113	2880420	0
1643	0.00368	0.00282	7160000	0		1643	0.00369	0.00246	6699180	0		1643	0.00368	0.00192	5271930	0		1643	0.00369	0.00114	2882030	0
1644	0.00369	0.00282	7170000	0		1644	0.0037	0.00246	6702820	0		1644	0.00368	0.00192	5274770	0		1644	0.00369	0.00114	2883640	0
1645	0.00369	0.00282	7170000	0		1645	0.0037	0.00246	6706450	0		1645	0.00369	0.00192	5277600	0		1645	0.00369	0.00114	2885250	0
1646	0.00369	0.00282	7170000	0		1646	0.0037	0.00246	6710080	0		1646	0.00369	0.00192	5280430	0		1646	0.00369	0.00114	2886860	0
1647	0.00369	0.00283	7180000	0		1647	0.0037	0.00246	6713700	0		1647	0.00369	0.00193	5283260	0		1647	0.0037	0.00114	2888470	0
1648	0.0037	0.00283	7180000	0		1648	0.00371	0.00247	6717330	0		1648	0.00369	0.00192	5286100	0		1648	0.0037	0.00114	2890080	0
1649	0.0037	0.00283	7180000	0		1649	0.00371	0.00247	6720960	0		1649	0.00369	0.00192	5288930	0		1649	0.0037	0.00114	2891680	0
1650	0.0037	0.00283	7190000	0		1650	0.00371	0.00247	6724590	0		1650	0.0037	0.00192	5291770	0		1650	0.0037	0.00114	2893290	0
1651	0.0037	0.00284	7190000	0		1651	0.00371	0.00247	6728220	0		1651	0.0037	0.00192	5294620	0		1651	0.00371	0.00114	2894900	0
1652	0.0037	0.00284	7200000	0		1652	0.00371	0.00247	6731850	0		1652	0.0037	0.00193	5297470	0		1652	0.00371	0.00114	2896510	0
1653	0.00371	0.00284	7200000	0		1653	0.00372	0.00247	6735490	0		1653	0.0037	0.00193	5300320	0		1653	0.00371	0.00114	2898110	0
1654	0.00371	0.00284	7200000	0		1654	0.00372	0.00248	6739130	0		1654	0.00371	0.00193	5303170	0		1654	0.00371	0.00115	2899710	0
1655	0.00371	0.00284	7210000	0		1655	0.00372	0.00248	6742770	0		1655	0.00371	0.00193	5306020	0		1655	0.00371	0.00115	2901310	0
1656	0.00371	0.00284	7210000	0		1656	0.00372	0.00248	6746420	0		1656	0.00371	0.00193	5308870	0		1656	0.00372	0.00115	2902910	0
1657	0.00372	0.00284	7220000	0		1657	0.00373	0.00248	6750070	0		1657	0.00371	0.00194	5311710	0		1657	0.00372	0.00115	2904490	0
1658	0.00372	0.00284	7220000	0		1658	0.00373	0.00248	6753720	0		1658	0.00372	0.00194	5314560	0		1658	0.00372	0.00115	2906070	0
1659	0.00372	0.00285	7220000	0		1659	0.00373	0.00248	6757370	0		1659	0.00372	0.00194	5317410	0		1659	0.00372	0.00115	2907650	0
1660	0.00372	0.00285	7230000	0		1660	0.00373	0.00248	6761020	0		1660	0.00372	0.00194	5320260	0		1660	0.00373	0.00115	2910070	0
1661	0.00372	0.00285	7230000	0		1661	0.00373	0.00249	6764670	0		1661	0.00372	0.00193	5323120	0		1661	0.00373	0.00115	2911630	0
1662	0.00373	0.00285	7230000	0		1662	0.00374	0.00249	6768330	0		1662	0.00372	0.00194	5325970	0		1662	0.00373	0.00115	2913190	0
1663	0.00373	0.00286	7240000	0		1663	0.00374	0.00249	6771990	0		1663	0.00373	0.00194	5328830	0		1663	0.00373	0.00114	2914750	0
1664	0.00373	0.00286	7240000	0		1664	0.00374	0.00249	6775660	0		1664	0.00373	0.00194	5331690	0		1664	0.00373	0.00114	2916290	0
1665	0.00373	0.00286	7250000	0		1665	0.00374	0.00249	6779330	0		1665	0.00373	0.00194	5334550	0		1665	0.00374	0.00115	2917840	0
1666	0.00374	0.00286	7250000	0		1666	0.00375	0.00249	6782990	0		1666	0.00373	0.00194	5337410	0		1666	0.00374	0.00115	2919380	0
1667	0.00374	0.00287	7250000	0		1667	0.00375	0.00249	6786650	0		1667	0.00374	0.00195	5340280	0		1667	0.00374	0.00115	2920910	0
1668	0.00374	0.00286	7260000	0		1668	0.00375	0.0025	6790300	0		1668	0.00374	0.00195	5343140	0		1668	0.00374	0.00115	2922440	0
1669	0.00374	0.00286	7260000	0		1669	0.00375	0.0025	6793950	0		1669	0.00374	0.00195	5346000	0		1669	0.00375	0.00115	2923970	0
1670	0.00375	0.00286	7270000	0		1670	0.00376	0.0025	6797600	0		1670	0.00374	0.00195	5348860	0		1670	0.00375	0.00115	2925490	0
1671	0.00375	0.00287	7270000	0		1671	0.00376	0.0025	6801240	0		1671	0.00374	0.00195	5351720	0		1671	0.00375	0.00115	2927010	0
1672	0.00375	0.00287	7270000	0		1672	0.00376	0.0025	6804870	0		1672	0.00375	0.00195	5354590	0		1672	0.00375	0.00115	2928530	0
1673	0.00375	0.00287	7280000	0		1673	0.00376	0.0025	6808510	0		1673	0.00375	0.00195	5357460	0		1673	0.00375	0.00115	2930050	0
1674	0.00375	0.00287	7280000	0		1674	0.00376	0.0025	6812140	0		1674	0.00375	0.00195	5360320	0		1674	0.00376	0.00115	2931580	0
1675	0.00376	0.00288	7280000	0		1675	0.00377	0.00251	6815760	0		1675	0.00375	0.00195	5365210	0		1675	0.00376	0.00115	2933100	0
1676	0.00376	0.00288	7290000	0		1676	0.00377	0.00251	6819380	0		1676	0.00376	0.00195	5368100	0		1676	0.00376	0.00116	2934620	0
1677	0.00376	0.00288	7290000	0		1677	0.00377	0.00251	6822990	0		1677	0.00376	0.00195	5370970	0		1677	0.00376	0.00116	2936150	0
1678	0.00376	0.00288	7300000	0		1678	0.00377	0.00251	6826600	0		1678	0.00376	0.00196	5373840	0		1678	0.00377	0.00116	2937670	0
1679	0.00377	0.00289	7300000	0		1679	0.00378	0.00251	6830220	0		1679	0.00376	0.00196	5376710	0		1679	0.00377	0.00116	2939200	0
1680	0.00377	0.00289	7300000	0		1680	0.00378	0.00251	6833830	0		1680	0.00376	0.00196	5379590	0		1680	0.00377	0.00116	2940720	0
1681	0.00377	0.00288	7310000	0		1681	0.00378	0.00252	6837440	0		1681	0.00377	0.00196	5382480	0		1681	0.00377	0.00116	2942250	0
1682	0.00377	0.00288	7310000	0		1682	0.00378	0.00252	6841050	0		1682	0.00377	0.00196	5385360	0		1682	0.00377	0.00116	2943780	0
1683	0.00377	0.00289	7320000	0		1683	0.00378	0.00252	6844650	0		1683	0.00377	0.00197	5388250	0		1683	0.00378	0.00116	2945310	0
1684	0.00378	0.00289	7320000	0		1684	0.00379	0.00252	6848260	0		1684	0.00377	0.00197	5391140	0		1684	0.00378	0.00116	2946840	0
1685	0.00378	0.00289	7320000	0		1685	0.00379	0.00252	6851860	0		1685	0.00378	0.00197	5394030	0		1685	0.00378	0.00116	2948370	0
1686	0.00378	0.00289	7330000	0		1686	0.00379	0.00252	6855460	0		1686	0.00378	0.00196	5396920	0		1686	0.00378	0.00116	2949900	0
1687	0.00378	0.0029	7330000	0		1687	0.00379	0.00252	6859060	0		1687	0.00378	0.00196	5399810	0		1687	0.00379	0.00117	2951430	0
1688	0.00379	0.0029	7340000	0		1688	0.0038	0.00253	6862670	0		1688	0.00378	0.00197	5402700	0		1688	0.00379	0.00117	2952960	0
1689	0.00379	0.0029	7340000	0		1689	0.0038	0.00253	6866280	0		1689	0.00379	0.00197	5405590	0		1689	0.00379	0.00117	2954490	0
1690	0.00379	0.0029	7340000	0		1690	0.0038	0.00253	6869890	0		1690	0.00379	0.00197	5408480	0		1690	0.00379	0.00117	2956010	0
1691	0.00379	0.00291	7350000	0		1691	0.0038	0.00253	6873500	0		1691	0.00379	0.00197	5411370	0		1691	0.0038	0.00117	2957540	0
1692	0.00379	0.00291	7350000	0		1692	0.0038	0.00253	6877110	0		1692	0.00379	0.00197	5414260	0		1692	0.0038	0.00117	2959060	0
1693	0.0038	0.00291	7360000	0		1693	0.00381	0.00253	6880720	0		1693	0.00379	0.00198	5417150	0		1693	0.0038	0.00117	2960590	0
1694	0.0038	0.0029	7360000	0		1694	0.00381	0.00253	6884340	0		1694	0.0038	0.00198	5420040	0		1694	0.0038	0.00117	2962110	0
1695	0.0038	0.00291	7360000	0		1695	0.00381	0.00254	6887950	0		1695	0.0038	0.00198	5422930	0		1695	0.0038	0.00117	2963630	0
1696	0.0038	0.00291	7370000	0		1696	0.00381	0.00254	6891560	0		1696	0.0038	0.00198	5425820	0		1696	0.00381	0.00117	2965150	0
1697	0.00381	0.00291	7370000	0		1697	0.00382	0.00254	6895180	0		1697	0.0038	0.00198	5428710	0		1697	0.00381	0.00118	2966670	0
1698	0.00381	0.00291	7380000	0		1698	0.00382	0.00254	6898790	0		1698	0.00381	0.00198	5431600	0		1698	0.00381	0.00118	2968190	0
1699	0.00381	0.00292	7380000	0		1699	0.00382	0.00254	6902410	0		1699	0.00381	0.00198	5434490	0		1699	0.00381	0.00118	2970000	0
1700	0.00381	0.00292	7380000	0		1700	0.00382	0.00254	6906030	0		1700	0.00381	0.00198	5437390	0		1700	0.00382	0.00118	2971490	0
1701	0.00381	0.00292	7390000	0		1701	0.00382	0.00254	6909650	0		1701	0.00381	0.00198	5440280	0		1701	0.00382	0.00117	2973010	0
1702	0.00382	0.00292	7390000	0		1702	0.00383	0.00255	6913280	0		1702	0.00381	0.00198	5443170	0		1702	0.00382	0.00117	2974540	0
1703	0.00382	0.00293	7390000	0		1703	0.00383	0.00255	6916910	0		1703	0.00382	0.00198	5446060	0		1703	0.00382	0.00117	2976070	0
1704	0.00382	0.00293	7400000	0		1704	0.00383	0.00255	6920550	0		1704	0.00382	0.00199	5448950	0		1704	0.00382	0.00117	2977500	0
1705	0.00382	0.00293	7400000	0		1705	0.00383	0.00255	6924180	0		1705	0.00382	0.00199	5451840	0		1705	0.00383	0.00117	2979040	0
1706	0.00383	0.00293	7410000	0		1706	0.00384	0.00255	6927820	0		1706	0.00382	0.00199	5454740	0		1706	0.00383	0.00117	2980590	0
1707	0.00383	0.00293	7410000	0		1707	0.00384	0.00255	6931470	0		1707	0.00383	0.00199	5457630	0		1707	0.00383	0.00118	2982130	0
1708	0.00383	0.00293	7410000	0		1708	0.00384	0.00255	6935110	0		1708	0.00383	0.00199	5460520	0		1708	0.00383	0.00118	2983680	0
1709	0.00383	0.00293	7420000	0		1709	0.00384	0.00256	6938760	0		1709	0.00383	0.002	5463410	0		1709	0.00384	0.00118	2985230	0
1710	0.00384	0.00293	7420000	0		1710	0.00385	0.00256	6942400	0		1710	0.00383	0.002	5466300	0		1710	0.00384	0.00118	2986790	0
1711	0.00384	0.00294	7430000	0		1711	0.00385	0.00256	6946050	0		1711	0.00383	0.00199	5469180	0		1711	0.00384	0.00118	2988340	0
1712	0.00384	0.00294	7430000	0		1712	0.00385	0.00256	6949690	0		1712	0.00384	0.00199	5472070	0		1712	0.00384	0.00118	2989900	0
1713	0.00384	0.00294	7430000	0		1713	0.00385	0.00256	6953320	0		1713	0.00384	0.00199	5474950	0		1713	0.00384	0.00118	2991460	0
1714	0.00384	0.00294	7440000	0		1714	0.00385	0.00256	6956960	0		1714	0.00384	0.002	5477830	0		1714	0.00385	0.00118	2993010	0
1715	0.00385	0.00294	7440000	0		1715	0.00386	0.00256	6960600	0		1715	0.00384	0.002	5480700	0		1715	0.00385	0.00118	2994570	0
1716	0.00385	0.00295	7440000	0		1716	0.00386	0.00257	6964240	0		1716	0.00385	0.002	5483570	0		1716	0.00385	0.00118	2996120	0
1717	0.00385	0.00295	7450000	0		1717	0.00386	0.00257	6967870	0		1717	0.00385	0.002	5486440	0		1717	0.00385	0.00118	2997680	0
1718	0.00385	0.00295	7450000	0		1718	0.00386	0.00257	6971500	0		1718	0.00385	0.002	5489300	0		1718	0.00386	0.00119	2999240	0
1719	0.00386	0.00295	7460000	0		1719	0.00387	0.00257	6975140	0		1719	0.00385	0.00201	5492160	0		1719	0.00386	0.00119	3000790	0
1720	0.00386	0.00295	7460000	0		1720	0.00387	0.00257	6978780	0		1720	0.00386	0.00201	5495010	0		1720	0.00386	0.00119	3002340	0
1721	0.00386	0.00295	7460000	0		1721	0.00387	0.00257	6982410	0		1721	0.00386	0.00201	5497860	0		1721	0.00386	0.00119	3003890	0
1722	0.00386	0.00295	7470000	0		1722	0.00387	0.00258	6986050	0		1722	0.00386	0.00201	5500710	0		1722	0.00387	0.00119	3005450	0
1723	0.00386	0.00295	7470000	0		1723	0.00387	0.00258	6989690	0		1723	0.00386	0.002	5503560	0		1723	0.00387	0.00119	3007000	0
1724	0.00387	0.00296	7480000	0		1724	0.00388	0.00258	6993330	0		1724	0.00386	0.00201	5506400	0		1724	0.00387	0.00119	3008560	0
1725	0.00387	0.00296	7480000	0		1725	0.00388	0.00258	6996970	0		1725	0.00387	0.00201	5509250	0		1725	0.00387	0.00119	3010110	0
1726	0.00387	0.00296	7480000	0		1726	0.00388	0.00258	7000620	0		1726	0.00387	0.00201	5512090	0		1726	0.00387	0.00119	3011670	0
1727	0.00387	0.00296	7490000	0		1727	0.00388	0.00258	7003940	0		1727	0.00387	0.00201	5514930	0		1727	0.00388	0.00119	3013230	0
1728	0.00388	0.00297	7490000	0		1728	0.00389	0.00258	7007590	0		1728	0.00387	0.00201	5517780	0		1728	0.00388	0.0012	3014790	0
1729	0.00388	0.00297	7500000	0		1729	0.00389	0.00259	7011240	0		1729	0.00388	0.00202	5520620	0		1729	0.00388	0.0012	3016350	0
1730	0.00388	0.00297	7500000	0		1730	0.00389	0.00259	7014900	0		1730	0.00388	0.00202	5523460	0		1730	0.00388	0.0012	3017900	0
1731	0.00388	0.00297	7500000	0		1731	0.00389	0.00259	7018550	0		1731	0.00388	0.00202	5526310	0		1731	0.00389	0.0012	3019460	0
1732	0.00388	0.00297	7510000	0		1732	0.00389	0.00259	7022200	0		1732	0.00388	0.00202	5529150	0		1732	0.00389	0.0012	3021010	0
1733	0.00389	0.00297	7510000	0		1733	0.0039	0.00259	7025860	0		1733	0.00388	0.00202	5532000	0		1733	0.00389	0.0012	3022570	0
1734	0.00389	0.00297	7510000	0		1734	0.0039	0.00259	7029510	0		1734	0.00389	0.00202	5534850	0		1734	0.00389	0.0012	3024110	0
1735	0.00389	0.00297	7520000	0		1735	0.0039	0.00259	7033160	0		1735	0.00389	0.00203	5537700	0		1735	0.00389	0.00119	3025660	0
1736	0.00389	0.00298	7520000	0		1736	0.0039	0.0026	7036810	0		1736	0.00389	0.00202	5540560	0		1736	0.0039	0.00119	3027210	0
1737	0.0039	0.00298	7530000	0		1737	0.00391	0.0026	7040450	0		1737	0.00389	0.00202	5543410	0		1737	0.0039	0.00119	3028760	0
1738	0.0039	0.00298	7530000	0		1738	0.00391	0.0026	7044100	0		1738	0.0039	0.00202	5546270	0		1738	0.0039	0.0012	3030310	0
1739	0.0039	0.00298	7530000	0		1739	0.00391	0.0026	7047740	0		1739	0.0039	0.00202	5549140	0		1739	0.0039	0.0012	3031850	0
1740	0.0039	0.00299	7540000	0		1740	0.00391	0.0026	7051380	0		1740	0.0039	0.00203	5552010	0		1740	0.00391	0.0012	3033390	0
1741	0.00391	0.00299	7540000	0		1741	0.00392	0.0026	7055020	0		1741	0.0039	0.00203	5554850	0		1741	0.00391	0.0012	3034940	0
1742	0.00391	0.00299	7550000	0		1742	0.00392	0.0026	7058660	0		1742	0.0039	0.00203	5557690	0		1742	0.00391	0.0012	3036480	0
1743	0.00391	0.00299	7550000	0		1743	0.00392	0.00261	7062300	0		1743	0.00391	0.00203	5560530	0		1743	0.00391	0.0012	3038020	0
1744	0.00391	0.003	7550000	0		1744	0.00392	0.00261	7065940	0		1744	0.00391	0.00203	5563380	0		1744	0.00391	0.0012	3039570	0
1745	0.00391	0.00299	7560000	0		1745	0.00392	0.00261	7069580	0		1745	0.00391	0.00204	5566230	0		1745	0.00392	0.0012	3041110	0
1746	0.00392	0.00299	7560000	0		1746	0.00393	0.00261	7073220	0		1746	0.00391	0.00204	5569070	0		1746	0.00392	0.0012	3042660	0
1747	0.00392	0.00299	7570000	0		1747	0.00393	0.00261	7076860	0		1747	0.00392	0.00204	5571920	0		1747	0.00392	0.0012	3044190	0
1748	0.00392	0.003	7570000	0		1748	0.00393	0.00261	7080500	0		1748	0.00392	0.00203	5574760	0		1748	0.00392	0.00121	3045740	0
1749	0.00392	0.003	7570000	0		1749	0.00393	0.00261	7084140	0		1749	0.00392	0.00203	5577610	0		1749	0.00393	0.00121	3047290	0
1750	0.00393	0.003	7580000	0		1750	0.00394	0.00262	7087780	0		1750	0.00392	0.00204	5580450	0		1750	0.00393	0.00121	3048850	0
1751	0.00393	0.003	7580000	0		1751	0.00394	0.00262	7091410	0		1751	0.00392	0.00204	5583300	0		1751	0.00393	0.00121	3050400	0
1752	0.00393	0.00301	7580000	0		1752	0.00394	0.00262	7095050	0		1752	0.00393	0.00204	5586140	0		1752	0.00393	0.00121	3051970	0
1753	0.00393	0.00301	7590000	0		1753	0.00394	0.00262	7098690	0		1753	0.00393	0.00204	5589000	0		1753	0.00393	0.00121	3053530	0
1754	0.00393	0.00301	7590000	0		1754	0.00394	0.00262	7102320	0		1754	0.00393	0.00204	5591850	0		1754	0.00394	0.00121	3055110	0
1755	0.00394	0.00301	7600000	0		1755	0.00395	0.00262	7105950	0		1755	0.00393	0.00205	5594710	0		1755	0.00394	0.00121	3056680	0
1756	0.00394	0.00302	7600000	0		1756	0.00395	0.00262	7109570	0		1756	0.00394	0.00205	5597570	0		1756	0.00394	0.00121	3058260	0
1757	0.00394	0.00302	7600000	0		1757	0.00395	0.00263	7113200	0		1757	0.00394	0.00205	5600430	0		1757	0.00394	0.00121	3059840	0
1758	0.00394	0.00301	7610000	0		1758	0.00395	0.00263	7116820	0		1758	0.00394	0.00205	5603300	0		1758	0.00395	0.00121	3061430	0
1759	0.00395	0.00301	7610000	0		1759	0.00396	0.00263	7120440	0		1759	0.00394	0.00205	5606160	0		1759	0.00395	0.00122	3063010	0
1760	0.00395	0.00302	7620000	0		1760	0.00396	0.00263	7124060	0		1760	0.00395	0.00205	5609030	0		1760	0.00395	0.00122	3064600	0
1761	0.00395	0.00302	7620000	0		1761	0.00396	0.00263	7127670	0		1761	0.00395	0.00205	5611890	0		1761	0.00395	0.00122	3066200	0
1762	0.00395	0.00302	7620000	0		1762	0.00396	0.00263	7131290	0		1762	0.00395	0.00205	5614760	0		1762	0.00396	0.00122	3067790	0
1763	0.00395	0.00302	7630000	0		1763	0.00396	0.00264	7134900	0		1763	0.00395	0.00205	5617630	0		1763	0.00396	0.00122	3069380	0
1764	0.00396	0.00303	7630000	0		1764	0.00397	0.00264	7138510	0		1764	0.00395	0.00205	5620490	0		1764	0.00396	0.00122	3070980	0
1765	0.00396	0.00303	7640000	0		1765	0.00397	0.00264	7142120	0		1765	0.00396	0.00205	5623360	0		1765	0.00396	0.00122	3072570	0
1766	0.00396	0.00303	7640000	0		1766	0.00397	0.00264	7145730	0		1766	0.00396	0.00206	5626220	0		1766	0.00396	0.00122	3074160	0
1767	0.00396	0.00303	7640000	0		1767	0.00397	0.00264	7149330	0		1767	0.00396	0.00206	5629080	0		1767	0.00397	0.00122	3075760	0
1768	0.00397	0.00304	7650000	0		1768	0.00398	0.00264	7152930	0		1768	0.00396	0.00206	5631940	0		1768	0.00397	0.00122	3077360	0
1769	0.00397	0.00304	7650000	0		1769	0.00398	0.00264	7156530	0		1769	0.00397	0.00206	5634810	0		1769	0.00397	0.00122	3078960	0
1770	0.00397	0.00304	7650000	0		1770	0.00398	0.00265	7160130	0		1770	0.00397	0.00206	5637670	0		1770	0.00397	0.00122	3080560	0
1771	0.00397	0.00303	7660000	0		1771	0.00398	0.00265	7163730	0		1771	0.00397	0.00207	5641850	0		1771	0.00398	0.00122	3082160	0
1772	0.00398	0.00304	7660000	0		1772	0.00399	0.00265	7167320	0		1772	0.00397	0.00207	5644710	0		1772	0.00398	0.00122	3083770	0
1773	0.00398	0.00304	7670000	0		1773	0.00399	0.00265	7170920	0		1773	0.00397	0.00207	5647570	0		1773	0.00398	0.00122	3085370	0
1774	0.00398	0.00304	7670000	0		1774	0.00399	0.00265	7174510	0		1774	0.00398	0.00206	5650430	0		1774	0.00398	0.00122	3086970	0
1775	0.00398	0.00304	7670000	0		1775	0.00399	0.00265	7178110	0		1775	0.00398	0.00206	5653290	0		1775	0.00398	0.00122	3088560	0
1776	0.00398	0.00305	7680000	0		1776	0.00399	0.00265	7181710	0		1776	0.00398	0.00207	5656150	0		1776	0.00399	0.00122	3090160	0
1777	0.00399	0.00305	7680000	0		1777	0.004	0.00266	7185320	0		1777	0.00398	0.00207	5659010	0		1777	0.00399	0.00122	3091760	0
1778	0.00399	0.00305	7690000	0		1778	0.004	0.00266	7188920	0		1778	0.00399	0.00207	5661870	0		1778	0.00399	0.00122	3093350	0
1779	0.00399	0.00305	7690000	0		1779	0.004	0.00266	7192530	0		1779	0.00399	0.00207	5664730	0		1779	0.00399	0.00122	3094950	0
1780	0.00399	0.00306	7690000	0		1780	0.004	0.00266	7196140	0		1780	0.00399	0.00207	5667590	0		1780	0.004	0.00123	3096540	0
1781	0.004	0.00306	7700000	0		1781	0.00401	0.00266	7199750	0		1781	0.00399	0.00208	5670450	0		1781	0.004	0.00123	3098130	0
1782	0.004	0.00306	7700000	0		1782	0.00401	0.00266	7203370	0		1782	0.00399	0.00208	5673320	0		1782	0.004	0.00123	3099720	0
1783	0.004	0.00306	7710000	0		1783	0.00401	0.00267	7206980	0		1783	0.004	0.00208	5676180	0		1783	0.004	0.00123	3101300	0
1784	0.004	0.00306	7710000	0		1784	0.00401	0.00267	7210600	0		1784	0.004	0.00208	5679040	0		1784	0.004	0.00123	3102880	0
1785	0.004	0.00306	7710000	0		1785	0.00401	0.00267	7214220	0		1785	0.004	0.00208	5681910	0		1785	0.00401	0.00123	3104470	0
1786	0.00401	0.00306	7720000	0		1786	0.00402	0.00267	7217840	0		1786	0.004	0.00208	5684780	0		1786	0.00401	0.00123	3106050	0
1787	0.00401	0.00306	7720000	0		1787	0.00402	0.00267	7221460	0		1787	0.00401	0.00208	5687640	0		1787	0.00401	0.00123	3107630	0
1788	0.00401	0.00307	7730000	0		1788	0.00402	0.00267	7225080	0		1788	0.00401	0.00208	5690510	0		1788	0.00401	0.00123	3109210	0
1789	0.00401	0.00307	7730000	0		1789	0.00402	0.00267	7228700	0		1789	0.00401	0.00208	5693370	0		1789	0.00402	0.00123	3110790	0
1790	0.00402	0.00307	7730000	0		1790	0.00403	0.00268	7232330	0		1790	0.00401	0.00208	5696230	0		1790	0.00402	0.00123	3112370	0
1791	0.00402	0.00307	7740000	0		1791	0.00403	0.00268	7235950	0		1791	0.00402	0.00208	5699090	0		1791	0.00402	0.00124	3113940	0
1792	0.00402	0.00308	7740000	0		1792	0.00403	0.00268	7239570	0		1792	0.00402	0.00209	5701950	0		1792	0.00402	0.00124	3115510	0
1793	0.00402	0.00308	7740000	0		1793	0.00403	0.00268	7243190	0		1793	0.00402	0.00209	5704810	0		1793	0.00403	0.00124	3117080	0
1794	0.00402	0.00308	7750000	0		1794	0.00403	0.00268	7246810	0		1794	0.00402	0.00209	5707670	0		1794	0.00403	0.00124	3119220	0
1795	0.00403	0.00308	7750000	0		1795	0.00404	0.00268	7250430	0		1795	0.00402	0.00209	5710520	0		1795	0.00403	0.00124	3120780	0
1796	0.00403	0.00309	7760000	0		1796	0.00404	0.00268	7254050	0		1796	0.00403	0.00209	5713380	0		1796	0.00403	0.00124	3122350	0
1797	0.00403	0.00308	7760000	0		1797	0.00404	0.00269	7257670	0		1797	0.00403	0.0021	5716230	0		1797	0.00403	0.00124	3123910	0
1798	0.00403	0.00308	7760000	0		1798	0.00404	0.00269	7261330	0		1798	0.00403	0.0021	5719090	0		1798	0.00404	0.00124	3125470	0
1799	0.00404	0.00308	7770000	0		1799	0.00405	0.00269	7264940	0		1799	0.00403	0.00209	5721950	0		1799	0.00404	0.00124	3127040	0
1800	0.00404	0.00309	7770000	0		1800	0.00405	0.00269	7268560	0		1800	0.00404	0.00209	5724810	0		1800	0.00404	0.00124	3128600	0
1801	0.00404	0.00309	7780000	0		1801	0.00405	0.00269	7272170	0		1801	0.00404	0.00209	5727670	0		1801	0.00404	0.00125	3130160	0
1802	0.00404	0.00309	7780000	0		1802	0.00405	0.00269	7275790	0		1802	0.00404	0.0021	5730530	0		1802	0.00405	0.00125	3131720	0
1803	0.00404	0.00309	7780000	0		1803	0.00405	0.00269	7279410	0		1803	0.00404	0.0021	5733400	0		1803	0.00405	0.00125	3133270	0
1804	0.00405	0.0031	7790000	0		1804	0.00406	0.0027	7283020	0		1804	0.00404	0.0021	5736270	0		1804	0.00405	0.00125	3134820	0
1805	0.00405	0.0031	7790000	0		1805	0.00406	0.0027	7286640	0		1805	0.00405	0.0021	5739140	0		1805	0.00405	0.00125	3136360	0
1806	0.00405	0.0031	7800000	0		1806	0.00406	0.0027	7290260	0		1806	0.00405	0.0021	5742010	0		1806	0.00405	0.00125	3137900	0
1807	0.00405	0.0031	7800000	0		1807	0.00406	0.0027	7293880	0		1807	0.00405	0.00211	5744880	0		1807	0.00406	0.00125	3139430	0
1808	0.00406	0.00311	7800000	0		1808	0.00407	0.0027	7297500	0		1808	0.00405	0.00211	5747750	0		1808	0.00406	0.00125	3141070	0
1809	0.00406	0.00311	7810000	0		1809	0.00407	0.0027	7301120	0		1809	0.00406	0.00211	5750620	0		1809	0.00406	0.00124	3142600	0
1810	0.00406	0.0031	7810000	0		1810	0.00407	0.00271	7304740	0		1810	0.00406	0.00211	5753490	0		1810	0.00406	0.00124	3144130	0
1811	0.00406	0.0031	7810000	0		1811	0.00407	0.00271	7308370	0		1811	0.00406	0.00211	5756360	0		1811	0.00407	0.00124	3145650	0
1812	0.00407	0.00311	7820000	0		1812	0.00408	0.00271	7312000	0		1812	0.00406	0.00211	5759230	0		1812	0.00407	0.00125	3147160	0
1813	0.00407	0.00311	7820000	0		1813	0.00408	0.00271	7315630	0		1813	0.00406	0.00211	5762100	0		1813	0.00407	0.00125	3148670	0
1814	0.00407	0.00311	7830000	0		1814	0.00408	0.00271	7319270	0		1814	0.00407	0.00211	5764970	0		1814	0.00407	0.00125	3150180	0
1815	0.00407	0.00311	7830000	0		1815	0.00408	0.00271	7322900	0		1815	0.00407	0.00211	5767840	0		1815	0.00407	0.00125	3151770	0
1816	0.00407	0.00312	7830000	0		1816	0.00408	0.00271	7326530	0		1816	0.00407	0.00211	5770700	0		1816	0.00408	0.00125	3153270	0
1817	0.00408	0.00312	7840000	0		1817	0.00409	0.00272	7330170	0		1817	0.00407	0.00211	5773570	0		1817	0.00408	0.00125	3154770	0
1818	0.00408	0.00312	7840000	0		1818	0.00409	0.00272	7333810	0		1818	0.00408	0.00212	5776430	0		1818	0.00408	0.00125	3156270	0
1819	0.00408	0.00312	7850000	0		1819	0.00409	0.00272	7337450	0		1819	0.00408	0.00212	5779290	0		1819	0.00408	0.00125	3157770	0
1820	0.00408	0.00313	7850000	0		1820	0.00409	0.00272	7341090	0		1820	0.00408	0.00212	5782150	0		1820	0.00409	0.00125	3159260	0
1821	0.00409	0.00313	7850000	0		1821	0.0041	0.00272	7344730	0		1821	0.00408	0.00212	5785010	0		1821	0.00409	0.00125	3160760	0
1822	0.00409	0.00313	7860000	0		1822	0.0041	0.00272	7348360	0		1822	0.00409	0.00212	5787790	0		1822	0.00409	0.00125	3162250	0
1823	0.00409	0.00312	7860000	0		1823	0.0041	0.00272	7352000	0		1823	0.00409	0.00213	5790640	0		1823	0.00409	0.00126	3163750	0
1824	0.00409	0.00313	7870000	0		1824	0.0041	0.00273	7355960	0		1824	0.00409	0.00212	5793500	0		1824	0.00409	0.00126	3165240	0
1825	0.00409	0.00313	7870000	0		1825	0.0041	0.00273	7359600	0		1825	0.00409	0.00212	5796360	0		1825	0.0041	0.00126	3166730	0
1826	0.0041	0.00313	7870000	0		1826	0.00411	0.00273	7363240	0		1826	0.00409	0.00212	5799220	0		1826	0.0041	0.00126	3168220	0
1827	0.0041	0.00313	7880000	0		1827	0.00411	0.00273	7366880	0		1827	0.0041	0.00212	5802080	0		1827	0.0041	0.00126	3169710	0
1828	0.0041	0.00314	7880000	0		1828	0.00411	0.00273	7370510	0		1828	0.0041	0.00213	5804930	0		1828	0.0041	0.00126	3171190	0
1829	0.0041	0.00314	7880000	0		1829	0.00411	0.00273	7374150	0		1829	0.0041	0.00213	5807790	0		1829	0.00411	0.00126	3172680	0
1830	0.00411	0.00314	7890000	0		1830	0.00412	0.00273	7377790	0		1830	0.0041	0.00213	5810650	0		1830	0.00411	0.00126	3174160	0
1831	0.00411	0.00314	7890000	0		1831	0.00412	0.00274	7381430	0		1831	0.00411	0.00213	5813510	0		1831	0.00411	0.00126	3175650	0
1832	0.00411	0.00315	7900000	0		1832	0.00412	0.00274	7385070	0		1832	0.00411	0.00213	5816360	0		1832	0.00411	0.00126	3177130	0
1833	0.00411	0.00315	7900000	0		1833	0.00412	0.00274	7388710	0		1833	0.00411	0.00214	5819220	0		1833	0.00412	0.00127	3178620	0
1834	0.00411	0.00315	7900000	0		1834	0.00412	0.00274	7392350	0		1834	0.00411	0.00214	5822070	0		1834	0.00412	0.00127	3180100	0
1835	0.00412	0.00315	7910000	0		1835	0.00413	0.00274	7395990	0		1835	0.00411	0.00214	5824930	0		1835	0.00412	0.00127	3181580	0
1836	0.00412	0.00315	7910000	0		1836	0.00413	0.00274	7399630	0		1836	0.00412	0.00214	5827780	0		1836	0.00412	0.00127	3183060	0
1837	0.00412	0.00315	7920000	0		1837	0.00413	0.00274	7403270	0		1837	0.00412	0.00213	5830630	0		1837	0.00412	0.00127	3184540	0
1838	0.00412	0.00315	7920000	0		1838	0.00413	0.00275	7406900	0		1838	0.00412	0.00214	5833470	0		1838	0.00413	0.00127	3186020	0
1839	0.00413	0.00315	7920000	0		1839	0.00414	0.00275	7410540	0		1839	0.00412	0.00214	5836320	0		1839	0.00413	0.00127	3187510	0
1840	0.00413	0.00316	7930000	0		1840	0.00414	0.00275	7414180	0		1840	0.00413	0.00214	5839160	0		1840	0.00413	0.00127	3188990	0
1841	0.00413	0.00316	7930000	0		1841	0.00414	0.00275	7417830	0		1841	0.00413	0.00214	5842000	0		1841	0.00413	0.00127	3190470	0
1842	0.00413	0.00316	7940000	0		1842	0.00414	0.00275	7421470	0		1842	0.00413	0.00214	5844850	0		1842	0.00414	0.00127	3191950	0
1843	0.00414	0.00316	7940000	0		1843	0.00415	0.00275	7425110	0		1843	0.00413	0.00215	5847690	0		1843	0.00414	0.00127	3193430	0
1844	0.00414	0.00317	7940000	0		1844	0.00415	0.00276	7430490	0		1844	0.00413	0.00215	5850530	0		1844	0.00414	0.00128	3194910	0
1845	0.00414	0.00317	7950000	0		1845	0.00415	0.00276	7434140	0		1845	0.00414	0.00215	5853380	0		1845	0.00414	0.00128	3196390	0
1846	0.00414	0.00317	7950000	0		1846	0.00415	0.00276	7437790	0		1846	0.00414	0.00215	5856220	0		1846	0.00414	0.00127	3197870	0
1847	0.00414	0.00317	7950000	0		1847	0.00415	0.00276	7441440	0		1847	0.00414	0.00215	5859060	0		1847	0.00415	0.00127	3199340	0
1848	0.00415	0.00318	7960000	0		1848	0.00416	0.00276	7445090	0		1848	0.00414	0.00215	5861900	0		1848	0.00415	0.00127	3200800	0
1849	0.00415	0.00317	7960000	0		1849	0.00416	0.00276	7448740	0		1849	0.00415	0.00216	5864740	0		1849	0.00415	0.00127	3202270	0
1850	0.00415	0.00317	7970000	0		1850	0.00416	0.00276	7452390	0		1850	0.00415	0.00215	5867580	0		1850	0.00415	0.00127	3203740	0
1851	0.00415	0.00317	7970000	0		1851	0.00416	0.00277	7456040	0		1851	0.00415	0.00215	5870420	0		1851	0.00416	0.00127	3205210	0
1852	0.00416	0.00318	7970000	0		1852	0.00417	0.00277	7459690	0		1852	0.00415	0.00215	5873260	0		1852	0.00416	0.00127	3206680	0
1853	0.00416	0.00318	7980000	0		1853	0.00417	0.00277	7463340	0		1853	0.00415	0.00215	5876100	0		1853	0.00416	0.00127	3208160	0
1854	0.00416	0.00318	7980000	0		1854	0.00417	0.00277	7466980	0		1854	0.00416	0.00216	5878940	0		1854	0.00416	0.00127	3209660	0
1855	0.00416	0.00318	7990000	0		1855	0.00417	0.00277	7470630	0		1855	0.00416	0.00216	5881790	0		1855	0.00416	0.00128	3211140	0
1856	0.00416	0.00319	7990000	0		1856	0.00417	0.00277	7474280	0		1856	0.00416	0.00216	5884630	0		1856	0.00417	0.00128	3212620	0
1857	0.00417	0.00319	7990000	0		1857	0.00418	0.00277	7477930	0		1857	0.00416	0.00216	5887480	0		1857	0.00417	0.00128	3214110	0
1858	0.00417	0.00319	8000000	0		1858	0.00418	0.00278	7481580	0		1858	0.00417	0.00216	5890320	0		1858	0.00417	0.00128	3215590	0
1859	0.00417	0.00319	8000000	0		1859	0.00418	0.00278	7485220	0		1859	0.00417	0.00217	5893170	0		1859	0.00417	0.00128	3217090	0
1860	0.00417	0.0032	8010000	0		1860	0.00418	0.00278	7488870	0		1860	0.00417	0.00217	5896010	0		1860	0.00418	0.00128	3218590	0
1861	0.00418	0.00319	8010000	0		1861	0.00419	0.00278	7492510	0		1861	0.00417	0.00217	5898860	0		1861	0.00418	0.00128	3220090	0
1862	0.00418	0.00319	8010000	0		1862	0.00419	0.00278	7496150	0		1862	0.00418	0.00216	5901710	0		1862	0.00418	0.00128	3221590	0
1863	0.00418	0.00319	8020000	0		1863	0.00419	0.00278	7499800	0		1863	0.00418	0.00216	5904550	0		1863	0.00418	0.00128	3223100	0
1864	0.00418	0.0032	8020000	0		1864	0.00419	0.00278	7503440	0		1864	0.00418	0.00217	5907400	0		1864	0.00419	0.00128	3224600	0
1865	0.00418	0.0032	8020000	0		1865	0.00419	0.00279	7507070	0		1865	0.00418	0.00217	5910250	0		1865	0.00419	0.00128	3226110	0
1866	0.00419	0.0032	8030000	0		1866	0.0042	0.00279	7510710	0		1866	0.00418	0.00217	5913090	0		1866	0.00419	0.00129	3227610	0
1867	0.00419	0.0032	8030000	0		1867	0.0042	0.00279	7514350	0		1867	0.00419	0.00217	5915940	0		1867	0.00419	0.00129	3229130	0
1868	0.00419	0.00321	8040000	0		1868	0.0042	0.00279	7517980	0		1868	0.00419	0.00217	5918790	0		1868	0.00419	0.00129	3230640	0
1869	0.00419	0.00321	8040000	0		1869	0.0042	0.00279	7521620	0		1869	0.00419	0.00218	5921630	0		1869	0.0042	0.00129	3232160	0
1870	0.0042	0.00321	8040000	0		1870	0.00421	0.00279	7525250	0		1870	0.00419	0.00218	5924480	0		1870	0.0042	0.00129	3233680	0
1871	0.0042	0.00321	8050000	0		1871	0.00421	0.00279	7528880	0		1871	0.0042	0.00218	5927330	0		1871	0.0042	0.00129	3235200	0
1872	0.0042	0.00322	8050000	0		1872	0.00421	0.0028	7532520	0		1872	0.0042	0.00218	5930170	0		1872	0.0042	0.00129	3236720	0
1873	0.0042	0.00322	8060000	0		1873	0.00421	0.0028	7536150	0		1873	0.0042	0.00218	5933020	0		1873	0.00421	0.00129	3238240	0
1874	0.00421	0.00321	8060000	0		1874	0.00422	0.0028	7539770	0		1874	0.0042	0.00219	5935860	0		1874	0.00421	0.00129	3239770	0
1875	0.00421	0.00321	8060000	0		1875	0.00422	0.0028	7543400	0		1875	0.0042	0.00218	5938710	0		1875	0.00421	0.00129	3241300	0
1876	0.00421	0.00322	8070000	0		1876	0.00422	0.0028	7547020	0		1876	0.00421	0.00218	5941550	0		1876	0.00421	0.00129	3242740	0
1877	0.00421	0.00322	8070000	0		1877	0.00422	0.0028	7550640	0		1877	0.00421	0.00218	5944390	0		1877	0.00421	0.0013	3244260	0
1878	0.00421	0.00322	8080000	0		1878	0.00422	0.0028	7554260	0		1878	0.00421	0.00218	5947230	0		1878	0.00422	0.0013	3245780	0
1879	0.00422	0.00322	8080000	0		1879	0.00423	0.00281	7557880	0		1879	0.00421	0.00219	5950070	0		1879	0.00422	0.0013	3247290	0
1880	0.00422	0.00323	8080000	0		1880	0.00423	0.00281	7561490	0		1880	0.00422	0.00219	5952910	0		1880	0.00422	0.0013	3248810	0
1881	0.00422	0.00323	8090000	0		1881	0.00423	0.00281	7565110	0		1881	0.00422	0.00219	5955750	0		1881	0.00422	0.00129	3250320	0
1882	0.00422	0.00323	8090000	0		1882	0.00423	0.00281	7568720	0		1882	0.00422	0.00219	5958590	0		1882	0.00423	0.00129	3251840	0
1883	0.00423	0.00323	8100000	0		1883	0.00424	0.00281	7572340	0		1883	0.00422	0.00219	5961420	0		1883	0.00423	0.00129	3253360	0
1884	0.00423	0.00324	8100000	0		1884	0.00424	0.00281	7575960	0		1884	0.00422	0.0022	5964260	0		1884	0.00423	0.00129	3254890	0
1885	0.00423	0.00324	8100000	0		1885	0.00424	0.00282	7579580	0		1885	0.00423	0.0022	5967100	0		1885	0.00423	0.00129	3256410	0
1886	0.00423	0.00324	8110000	0		1886	0.00424	0.00282	7583200	0		1886	0.00423	0.0022	5969940	0		1886	0.00423	0.00129	3257930	0
1887	0.00423	0.00323	8110000	0		1887	0.00424	0.00282	7586810	0		1887	0.00423	0.0022	5972770	0		1887	0.00424	0.0013	3259450	0
1888	0.00424	0.00324	8110000	0		1888	0.00425	0.00282	7590430	0		1888	0.00423	0.00219	5975610	0		1888	0.00424	0.0013	3260980	0
1889	0.00424	0.00324	8120000	0		1889	0.00425	0.00282	7594050	0		1889	0.00424	0.0022	5978450	0		1889	0.00424	0.0013	3262510	0
1890	0.00424	0.00324	8120000	0		1890	0.00425	0.00282	7597670	0		1890	0.00424	0.0022	5981290	0		1890	0.00424	0.0013	3264050	0
1891	0.00424	0.00324	8130000	0		1891	0.00425	0.00282	7601290	0		1891	0.00424	0.0022	5984130	0		1891	0.00425	0.0013	3265570	0
1892	0.00425	0.00325	8130000	0		1892	0.00426	0.00283	7604920	0		1892	0.00424	0.0022	5986970	0		1892	0.00425	0.0013	3267800	0
1893	0.00425	0.00325	8130000	0		1893	0.00426	0.00283	7608550	0		1893	0.00425	0.0022	5989810	0		1893	0.00425	0.0013	3269340	0
1894	0.00425	0.00325	8140000	0		1894	0.00426	0.00283	7612180	0		1894	0.00425	0.0022	5992650	0		1894	0.00425	0.0013	3270880	0
1895	0.00425	0.00325	8140000	0		1895	0.00426	0.00283	7615810	0		1895	0.00425	0.00221	5995490	0		1895	0.00425	0.0013	3272420	0
1896	0.00425	0.00326	8150000	0		1896	0.00426	0.00283	7619440	0		1896	0.00425	0.00221	5998330	0		1896	0.00426	0.0013	3273960	0
1897	0.00426	0.00326	8150000	0		1897	0.00427	0.00283	7623080	0		1897	0.00425	0.00221	6001170	0		1897	0.00426	0.0013	3275500	0
1898	0.00426	0.00326	8150000	0		1898	0.00427	0.00283	7626720	0		1898	0.00426	0.00221	6004000	0		1898	0.00426	0.00131	3277050	0
1899	0.00426	0.00326	8160000	0		1899	0.00427	0.00284	7630360	0		1899	0.00426	0.00221	6006840	0		1899	0.00426	0.00131	3278590	0
1900	0.00426	0.00325	8160000	0		1900	0.00427	0.00284	7634010	0		1900	0.00426	0.00221	6009690	0		1900	0.00427	0.00131	3280140	0
1901	0.00427	0.00326	8170000	0		1901	0.00428	0.00284	7637650	0		1901	0.00426	0.00221	6012530	0		1901	0.00427	0.00131	3281690	0
1902	0.00427	0.00326	8170000	0		1902	0.00428	0.00284	7641280	0		1902	0.00427	0.00221	6015370	0		1902	0.00427	0.00131	3283250	0
1903	0.00427	0.00326	8170000	0		1903	0.00428	0.00284	7644920	0		1903	0.00427	0.00221	6018210	0		1903	0.00427	0.00131	3284810	0
1904	0.00427	0.00326	8180000	0		1904	0.00428	0.00284	7648550	0		1904	0.00427	0.00221	6021060	0		1904	0.00428	0.00131	3286370	0
1905	0.00427	0.00327	8180000	0		1905	0.00429	0.00285	7652180	0		1905	0.00427	0.00222	6025040	0		1905	0.00428	0.00131	3287930	0
1906	0.00428	0.00327	8180000	0		1906	0.00429	0.00285	7655810	0		1906	0.00427	0.00222	6027890	0		1906	0.00428	0.00131	3289490	0
1907	0.00428	0.00327	8190000	0		1907	0.00429	0.00285	7659440	0		1907	0.00428	0.00222	6030740	0		1907	0.00428	0.00131	3291060	0
1908	0.00428	0.00327	8190000	0		1908	0.00429	0.00285	7663060	0		1908	0.00428	0.00222	6033590	0		1908	0.00428	0.00132	3292640	0
1909	0.00428	0.00328	8200000	0		1909	0.00429	0.00285	7666680	0		1909	0.00428	0.00222	6036440	0		1909	0.00429	0.00132	3294220	0
1910	0.00429	0.00328	8200000	0		1910	0.0043	0.00285	7670300	0		1910	0.00428	0.00223	6039290	0		1910	0.00429	0.00132	3295810	0
1911	0.00429	0.00328	8200000	0		1911	0.0043	0.00285	7673930	0		1911	0.00429	0.00223	6042150	0		1911	0.00429	0.00132	3297410	0
1912	0.00429	0.00327	8210000	0		1912	0.0043	0.00286	7677560	0		1912	0.00429	0.00223	6045010	0		1912	0.00429	0.00132	3299010	0
1913	0.00429	0.00328	8210000	0		1913	0.0043	0.00286	7681200	0		1913	0.00429	0.00222	6047870	0		1913	0.0043	0.00132	3300610	0
1914	0.0043	0.00328	8220000	0		1914	0.00431	0.00286	7684830	0		1914	0.00429	0.00222	6050730	0		1914	0.0043	0.00132	3302210	0
1915	0.0043	0.00328	8220000	0		1915	0.00431	0.00286	7688470	0		1915	0.00429	0.00222	6053590	0		1915	0.0043	0.00132	3303820	0
1916	0.0043	0.00328	8230000	0		1916	0.00431	0.00286	7692110	0		1916	0.0043	0.00223	6056450	0		1916	0.0043	0.00132	3305430	0
1917	0.0043	0.00329	8230000	0		1917	0.00431	0.00286	7695750	0		1917	0.0043	0.00223	6059340	0		1917	0.0043	0.00132	3307050	0
1918	0.0043	0.00329	8230000	0		1918	0.00431	0.00286	7699390	0		1918	0.0043	0.00223	6062210	0		1918	0.00431	0.00131	3308660	0
1919	0.00431	0.00329	8240000	0		1919	0.00432	0.00287	7703030	0		1919	0.0043	0.00223	6065070	0		1919	0.00431	0.00132	3310260	0
1920	0.00431	0.00329	8240000	0		1920	0.00432	0.00287	7706670	0		1920	0.00431	0.00223	6067930	0		1920	0.00431	0.00132	3311870	0
1921	0.00431	0.0033	8250000	0		1921	0.00432	0.00287	7710310	0		1921	0.00431	0.00224	6070800	0		1921	0.00431	0.00132	3313480	0
1922	0.00431	0.0033	8250000	0		1922	0.00432	0.00287	7713950	0		1922	0.00431	0.00224	6073660	0		1922	0.00432	0.00132	3315080	0
1923	0.00432	0.0033	8250000	0		1923	0.00433	0.00287	7717590	0		1923	0.00431	0.00224	6076520	0		1923	0.00432	0.00132	3316680	0
1924	0.00432	0.0033	8260000	0		1924	0.00433	0.00287	7721230	0		1924	0.00432	0.00224	6079380	0		1924	0.00432	0.00132	3318280	0
1925	0.00432	0.00331	8260000	0		1925	0.00433	0.00287	7724870	0		1925	0.00432	0.00224	6082240	0		1925	0.00432	0.00132	3319870	0
1926	0.00432	0.0033	8260000	0		1926	0.00433	0.00288	7728510	0		1926	0.00432	0.00224	6085100	0		1926	0.00432	0.00132	3321460	0
1927	0.00432	0.0033	8270000	0		1927	0.00433	0.00288	7732160	0		1927	0.00432	0.00224	6087960	0		1927	0.00433	0.00132	3323050	0
1928	0.00433	0.0033	8270000	0		1928	0.00434	0.00288	7735800	0		1928	0.00432	0.00224	6090830	0		1928	0.00433	0.00132	3324640	0
1929	0.00433	0.00331	8280000	0		1929	0.00434	0.00288	7739450	0		1929	0.00433	0.00224	6093690	0		1929	0.00433	0.00132	3326220	0
1930	0.00433	0.00331	8280000	0		1930	0.00434	0.00288	7743100	0		1930	0.00433	0.00224	6096560	0		1930	0.00433	0.00133	3327800	0
1931	0.00433	0.00331	8280000	0		1931	0.00434	0.00288	7746760	0		1931	0.00433	0.00225	6099420	0		1931	0.00434	0.00133	3329380	0
1932	0.00434	0.00331	8290000	0		1932	0.00435	0.00289	7750410	0		1932	0.00433	0.00225	6102290	0		1932	0.00434	0.00133	3330950	0
1933	0.00434	0.00332	8290000	0		1933	0.00435	0.00289	7754060	0		1933	0.00434	0.00225	6105160	0		1933	0.00434	0.00133	3332510	0
1934	0.00434	0.00332	8300000	0		1934	0.00435	0.00289	7757700	0		1934	0.00434	0.00225	6108030	0		1934	0.00434	0.00133	3334080	0
1935	0.00434	0.00332	8300000	0		1935	0.00435	0.00289	7761350	0		1935	0.00434	0.00225	6110900	0		1935	0.00435	0.00133	3335640	0
1936	0.00434	0.00332	8300000	0		1936	0.00435	0.00289	7765000	0		1936	0.00434	0.00226	6113780	0		1936	0.00435	0.00133	3337190	0
1937	0.00435	0.00333	8310000	0		1937	0.00436	0.00289	7768640	0		1937	0.00434	0.00226	6116660	0		1937	0.00435	0.00133	3338750	0
1938	0.00435	0.00333	8310000	0		1938	0.00436	0.00289	7772290	0		1938	0.00435	0.00225	6119540	0		1938	0.00435	0.00133	3340300	0
1939	0.00435	0.00332	8320000	0		1939	0.00436	0.0029	7775930	0		1939	0.00435	0.00225	6122430	0		1939	0.00435	0.00133	3341850	0
1940	0.00435	0.00332	8320000	0		1940	0.00436	0.0029	7779570	0		1940	0.00435	0.00225	6125320	0		1940	0.00436	0.00134	3343400	0
1941	0.00436	0.00333	8320000	0		1941	0.00437	0.0029	7783200	0		1941	0.00435	0.00226	6128210	0		1941	0.00436	0.00134	3344950	0
1942	0.00436	0.00333	8330000	0		1942	0.00437	0.0029	7786840	0		1942	0.00436	0.00226	6131100	0		1942	0.00436	0.00134	3346510	0
1943	0.00436	0.00333	8330000	0		1943	0.00437	0.0029	7790470	0		1943	0.00436	0.00226	6133990	0		1943	0.00436	0.00134	3348060	0
1944	0.00436	0.00333	8340000	0		1944	0.00437	0.0029	7794090	0		1944	0.00436	0.00226	6136890	0		1944	0.00437	0.00134	3349610	0
1945	0.00437	0.00334	8340000	0		1945	0.00438	0.0029	7797720	0		1945	0.00436	0.00226	6139780	0		1945	0.00437	0.00134	3351160	0
1946	0.00437	0.00334	8340000	0		1946	0.00438	0.00291	7801350	0		1946	0.00436	0.00226	6142680	0		1946	0.00437	0.00134	3352710	0
1947	0.00437	0.00334	8350000	0		1947	0.00438	0.00291	7804970	0		1947	0.00437	0.00227	6145580	0		1947	0.00437	0.00134	3354250	0
1948	0.00437	0.00334	8350000	0		1948	0.00438	0.00291	7808600	0		1948	0.00437	0.00227	6148470	0		1948	0.00437	0.00134	3355800	0
1949	0.00437	0.00335	8350000	0		1949	0.00438	0.00291	7812220	0		1949	0.00437	0.00227	6151370	0		1949	0.00438	0.00134	3357340	0
1950	0.00438	0.00335	8360000	0		1950	0.00439	0.00291	7815840	0		1950	0.00437	0.00227	6154270	0		1950	0.00438	0.00134	3358890	0
1951	0.00438	0.00335	8360000	0		1951	0.00439	0.00291	7819460	0		1951	0.00438	0.00226	6157180	0		1951	0.00438	0.00135	3360430	0
1952	0.00438	0.00334	8370000	0		1952	0.00439	0.00292	7823070	0		1952	0.00438	0.00227	6160080	0		1952	0.00438	0.00135	3361960	0
1953	0.00438	0.00335	8370000	0		1953	0.00439	0.00292	7826690	0		1953	0.00438	0.00227	6162980	0		1953	0.00439	0.00135	3363500	0
1954	0.00439	0.00335	8370000	0		1954	0.0044	0.00292	7830300	0		1954	0.00438	0.00227	6165880	0		1954	0.00439	0.00135	3365040	0
1955	0.00439	0.00335	8380000	0		1955	0.0044	0.00292	7833920	0		1955	0.00438	0.00227	6168780	0		1955	0.00439	0.00134	3366570	0
1956	0.00439	0.00335	8380000	0		1956	0.0044	0.00292	7837530	0		1956	0.00439	0.00227	6171690	0		1956	0.00439	0.00134	3368110	0
1957	0.00439	0.00336	8390000	0		1957	0.0044	0.00292	7841150	0		1957	0.00439	0.00228	6174590	0		1957	0.00439	0.00134	3369650	0
1958	0.00439	0.00336	8390000	0		1958	0.0044	0.00292	7844770	0		1958	0.00439	0.00228	6177500	0		1958	0.0044	0.00134	3371180	0
1959	0.0044	0.00336	8390000	0		1959	0.00441	0.00293	7848390	0		1959	0.00439	0.00228	6180400	0		1959	0.0044	0.00134	3372720	0
1960	0.0044	0.00336	8400000	0		1960	0.00441	0.00293	7852010	0		1960	0.0044	0.00228	6183300	0		1960	0.0044	0.00134	3374260	0
1961	0.0044	0.00337	8400000	0		1961	0.00441	0.00293	7855630	0		1961	0.0044	0.00228	6186200	0		1961	0.0044	0.00135	3375800	0
1962	0.0044	0.00337	8410000	0		1962	0.00441	0.00293	7859260	0		1962	0.0044	0.00229	6189090	0		1962	0.00441	0.00135	3377350	0
1963	0.00441	0.00337	8410000	0		1963	0.00442	0.00293	7862890	0		1963	0.0044	0.00228	6191990	0		1963	0.00441	0.00135	3378890	0
1964	0.00441	0.00337	8410000	0		1964	0.00442	0.00293	7866520	0		1964	0.00441	0.00228	6194880	0		1964	0.00441	0.00135	3380450	0
1965	0.00441	0.00337	8420000	0		1965	0.00442	0.00293	7870160	0		1965	0.00441	0.00228	6197770	0		1965	0.00441	0.00135	3382000	0
1966	0.00441	0.00337	8420000	0		1966	0.00442	0.00294	7873790	0		1966	0.00441	0.00228	6200650	0		1966	0.00441	0.00135	3383550	0
1967	0.00441	0.00337	8420000	0		1967	0.00442	0.00294	7877430	0		1967	0.00441	0.00229	6203530	0		1967	0.00442	0.00135	3385110	0
1968	0.00442	0.00337	8430000	0		1968	0.00443	0.00294	7881070	0		1968	0.00441	0.00229	6206410	0		1968	0.00442	0.00135	3386670	0
1969	0.00442	0.00338	8430000	0		1969	0.00443	0.00294	7884710	0		1969	0.00442	0.00229	6209280	0		1969	0.00442	0.00135	3388220	0
1970	0.00442	0.00338	8440000	0		1970	0.00443	0.00294	7888360	0		1970	0.00442	0.00229	6212150	0		1970	0.00442	0.00135	3389780	0
1971	0.00442	0.00338	8440000	0		1971	0.00443	0.00294	7892000	0		1971	0.00442	0.00229	6215020	0		1971	0.00443	0.00135	3391340	0
1972	0.00443	0.00338	8440000	0		1972	0.00444	0.00294	7895650	0		1972	0.00442	0.0023	6217890	0		1972	0.00443	0.00136	3392900	0
1973	0.00443	0.00339	8450000	0		1973	0.00444	0.00295	7899300	0		1973	0.00443	0.0023	6220750	0		1973	0.00443	0.00136	3394460	0
1974	0.00443	0.00339	8450000	0		1974	0.00444	0.00295	7902950	0		1974	0.00443	0.0023	6223620	0		1974	0.00443	0.00136	3396020	0
1975	0.00443	0.00339	8460000	0		1975	0.00444	0.00295	7906600	0		1975	0.00443	0.0023	6226480	0		1975	0.00444	0.00136	3397590	0
1976	0.00444	0.00339	8460000	0		1976	0.00445	0.00295	7910250	0		1976	0.00443	0.00229	6229340	0		1976	0.00444	0.00136	3399150	0
1977	0.00444	0.0034	8460000	0		1977	0.00445	0.00295	7913900	0		1977	0.00443	0.0023	6232200	0		1977	0.00444	0.00136	3400710	0
1978	0.00444	0.00339	8470000	0		1978	0.00445	0.00295	7917560	0		1978	0.00444	0.0023	6235060	0		1978	0.00444	0.00136	3402270	0
1979	0.00444	0.00339	8470000	0		1979	0.00445	0.00295	7921210	0		1979	0.00444	0.0023	6237920	0		1979	0.00444	0.00136	3403840	0
1980	0.00444	0.00339	8480000	0		1980	0.00445	0.00296	7924870	0		1980	0.00444	0.0023	6240780	0		1980	0.00445	0.00136	3405400	0
1981	0.00445	0.0034	8480000	0		1981	0.00446	0.00296	7928520	0		1981	0.00444	0.0023	6243640	0		1981	0.00445	0.00136	3406960	0
1982	0.00445	0.0034	8480000	0		1982	0.00446	0.00296	7932180	0		1982	0.00445	0.0023	6246500	0		1982	0.00445	0.00137	3408520	0
1983	0.00445	0.0034	8490000	0		1983	0.00446	0.00296	7935840	0		1983	0.00445	0.00231	6249370	0		1983	0.00445	0.00137	3410080	0
1984	0.00445	0.0034	8490000	0		1984	0.00446	0.00296	7939490	0		1984	0.00445	0.00231	6252230	0		1984	0.00446	0.00137	3411630	0
1985	0.00446	0.00341	8490000	0		1985	0.00447	0.00296	7943150	0		1985	0.00445	0.00231	6255100	0		1985	0.00446	0.00137	3413190	0
1986	0.00446	0.00341	8500000	0		1986	0.00447	0.00296	7946810	0		1986	0.00445	0.00231	6257960	0		1986	0.00446	0.00137	3414740	0
1987	0.00446	0.00341	8500000	0		1987	0.00447	0.00297	7950470	0		1987	0.00446	0.00231	6260830	0		1987	0.00446	0.00137	3416280	0
1988	0.00446	0.00341	8510000	0		1988	0.00447	0.00297	7954120	0		1988	0.00446	0.00231	6263700	0		1988	0.00446	0.00137	3417830	0
1989	0.00446	0.00342	8510000	0		1989	0.00447	0.00297	7957780	0		1989	0.00446	0.00231	6266570	0		1989	0.00447	0.00136	3419380	0
1990	0.00447	0.00341	8510000	0		1990	0.00448	0.00297	7961430	0		1990	0.00446	0.00231	6269430	0		1990	0.00447	0.00136	3420930	0
1991	0.00447	0.00341	8520000	0		1991	0.00448	0.00297	7965090	0		1991	0.00447	0.00231	6272290	0		1991	0.00447	0.00136	3422470	0
1992	0.00447	0.00341	8520000	0		1992	0.00448	0.00297	7968740	0		1992	0.00447	0.00231	6275030	0		1992	0.00447	0.00136	3424020	0
1993	0.00447	0.00342	8530000	0		1993	0.00448	0.00297	7972380	0		1993	0.00447	0.00232	6277950	0		1993	0.00448	0.00137	3425560	0
1994	0.00448	0.00342	8530000	0		1994	0.00449	0.00298	7976030	0		1994	0.00447	0.00232	6280810	0		1994	0.00448	0.00137	3427040	0
1995	0.00448	0.00342	8530000	0		1995	0.00449	0.00298	7979680	0		1995	0.00448	0.00232	6283680	0		1995	0.00448	0.00137	3428580	0
1996	0.00448	0.00342	8540000	0		1996	0.00449	0.00298	7983320	0		1996	0.00448	0.00232	6286540	0		1996	0.00448	0.00137	3430110	0
[truncated: 7,995 more rows]

## Sheet: Sheet2
Data of manuscript "Study on the Mesomechanical Behavior and Damage Process of coal samples with Hole Defects under Eccentric Loading"
Data of Figure 15					Data of Figure 17					Data of Figure 19					Data of Figure 21
Loading area=S					Loading area=0.75S					Loading area=0.5S					Loading area=0.25S
Serial number	Volumetric strain	Stress	Number of cracks		Serial number	Volumetric strain	Stress	Number of cracks		Serial number	Volumetric strain	Stress	Number of cracks		Serial number	Volumetric strain	Stress	Number of cracks
1	1.18857e-07	981000	0		1	7.01458e-08	980908	0		1	3.85893e-08	980909	0		1	2.62429e-08	980909	0
2	5.40456e-07	981000	0		2	3.18961e-07	980908	0		2	1.7547e-07	980908	0		2	1.1933e-07	980908	0
3	1.2272e-06	981000	0		3	7.24254e-07	980908	0		3	3.98434e-07	980908	0		3	2.70958e-07	980908	0
4	2.34582e-06	981000	0		4	1.38443e-06	980908	0		4	7.61619e-07	980908	0		4	5.17945e-07	980908	0
5	4.16795e-06	981000	0		5	2.4598e-06	980907	0		5	1.35321e-06	980908	0		5	9.2026e-07	980908	0
6	6.42092e-06	981000	0		6	4.21145e-06	980904	0		6	2.31685e-06	980907	0		6	1.57559e-06	980908	0
7	8.67389e-06	981000	0		7	6.46442e-06	980899	0		7	3.88651e-06	980905	0		7	2.64305e-06	980907	0
8	1.09269e-05	981000	0		8	8.71739e-06	980890	0		8	6.10442e-06	980900	0		8	4.38183e-06	980904	0
9	1.31798e-05	981000	0		9	1.09704e-05	980880	0		9	8.35739e-06	980892	0		9	6.63469e-06	980898	0
10	1.54328e-05	981000	0		10	1.32233e-05	980864	0		10	1.06104e-05	980881	0		10	8.88766e-06	980890	0
11	1.76858e-05	981000	0		11	1.54763e-05	980816	0		11	1.28633e-05	980865	0		11	1.11406e-05	980878	0
12	1.99387e-05	980000	0		12	1.77293e-05	980668	0		12	1.51163e-05	980802	0		12	1.33936e-05	980845	0
13	2.20391e-05	980000	0		13	1.99822e-05	980381	0		13	1.73693e-05	980536	0		13	1.56466e-05	980652	0
14	2.39836e-05	980000	0		14	2.22352e-05	979992	0		14	1.96222e-05	979794	0		14	1.78995e-05	979834	0
15	2.62366e-05	979000	0		15	2.44882e-05	979541	0		15	2.18752e-05	978336	0		15	2.01525e-05	977668	0
16	2.84896e-05	978000	0		16	2.67411e-05	978951	0		16	2.41282e-05	976007	0		16	2.24055e-05	973588	0
17	3.06576e-05	978000	0		17	2.89941e-05	978169	0		17	2.63811e-05	972682	0		17	2.46584e-05	967514	0
18	3.28369e-05	977000	0		18	3.12471e-05	977181	0		18	2.86341e-05	968347	0		18	2.69114e-05	959606	0
19	3.50899e-05	976000	0		19	3.35001e-05	975988	0		19	3.08871e-05	963247	0		19	2.91644e-05	950046	0
20	3.73429e-05	975000	0		20	3.5753e-05	974594	0		20	3.31401e-05	957729	0		20	3.14173e-05	939173	0
21	3.95958e-05	974000	0		21	3.8006e-05	972970	0		21	3.5393e-05	951866	0		21	3.36703e-05	927553	0
22	4.18488e-05	973000	0		22	4.0259e-05	971070	0		22	3.7646e-05	945594	0		22	3.59233e-05	915205	0
23	4.41018e-05	972000	0		23	4.25119e-05	969041	0		23	3.9899e-05	938857	0		23	3.81763e-05	901994	0
24	4.63548e-05	971000	0		24	4.47649e-05	966876	0		24	4.21519e-05	931715	0		24	4.04292e-05	888064	0
25	4.86077e-05	969000	0		25	4.70179e-05	964318	0		25	4.44049e-05	924344	0		25	4.26822e-05	873907	0
26	5.08607e-05	967000	0		26	4.92708e-05	961380	0		26	4.66579e-05	916612	0		26	4.49352e-05	859847	0
27	5.31137e-05	965000	0		27	5.15238e-05	958304	0		27	4.89108e-05	908716	0		27	4.71881e-05	845723	0
28	5.53666e-05	963000	0		28	5.37768e-05	955192	0		28	5.11638e-05	900906	0		28	4.94411e-05	831652	0
29	5.76196e-05	961000	0		29	5.60297e-05	952082	0		29	5.34168e-05	893308	0		29	5.16941e-05	817896	0
30	5.98726e-05	959000	0		30	5.82827e-05	948898	0		30	5.56697e-05	885960	0		30	5.3947e-05	804447	0
31	6.21255e-05	958000	0		31	6.05357e-05	945741	0		31	5.79227e-05	878599	0		31	5.62e-05	791198	0
32	6.43785e-05	957000	0		32	6.27887e-05	942807	0		32	6.01757e-05	871280	0		32	5.8453e-05	777829	0
33	6.66315e-05	955000	0		33	6.50416e-05	940152	0		33	6.24287e-05	864363	0		33	6.07059e-05	764645	0
34	6.88845e-05	955000	0		34	6.72946e-05	937646	0		34	6.46816e-05	857832	0		34	6.29589e-05	751791	0
35	7.11374e-05	954000	0		35	6.95476e-05	935453	0		35	6.69346e-05	851723	0		35	6.52119e-05	739153	0
36	7.33904e-05	953000	0		36	7.18006e-05	933343	0		36	6.91876e-05	845974	0		36	6.74648e-05	726630	0
37	7.56434e-05	953000	0		37	7.40535e-05	931122	0		37	7.14405e-05	840687	0		37	6.97178e-05	714776	0
38	7.78964e-05	952000	0		38	7.63065e-05	928969	0		38	7.36935e-05	835619	0		38	7.19708e-05	703460	0
39	8.01495e-05	952000	0		39	7.85596e-05	926891	0		39	7.59465e-05	830758	0		39	7.42237e-05	692687	0
40	8.24025e-05	952000	0		40	8.08126e-05	924877	0		40	7.81995e-05	826130	0		40	7.64766e-05	682512	0
41	8.46556e-05	952000	0		41	8.30657e-05	922928	0		41	8.04525e-05	821748	0		41	7.87296e-05	672761	0
42	8.69087e-05	951000	0		42	8.53187e-05	921101	0		42	8.27056e-05	817729	0		42	8.09825e-05	664071	0
43	8.91618e-05	952000	0		43	8.75718e-05	919435	0		43	8.49586e-05	813964	0		43	8.32355e-05	656284	0
44	9.14149e-05	952000	0		44	8.98249e-05	917925	0		44	8.72117e-05	810546	0		44	8.54885e-05	649076	0
45	9.3668e-05	953000	0		45	9.2078e-05	916781	0		45	8.94647e-05	807394	0		45	8.77415e-05	642842	0
46	9.59211e-05	954000	0		46	9.43311e-05	915882	0		46	9.17178e-05	804453	0		46	8.99944e-05	637499	0
47	9.81742e-05	954000	0		47	9.65842e-05	915096	0		47	9.39709e-05	801652	0		47	9.22474e-05	632847	0
48	0.000100427	955000	0		48	9.88374e-05	914146	0		48	9.6224e-05	798813	0		48	9.45004e-05	628548	0
49	0.000102681	956000	0		49	0.000101091	913151	0		49	9.84771e-05	795862	0		49	9.67534e-05	624285	0
50	0.000104934	957000	0		50	0.000103344	912194	0		50	0.00010073	792830	0		50	9.90064e-05	619304	0
51	0.000107187	958000	0		51	0.000105597	911035	0		51	0.000102983	789916	0		51	0.000101259	613940	0
52	0.00010944	958000	0		52	0.00010785	909792	0		52	0.000105237	787050	0		52	0.000103513	608715	0
53	0.000111693	958000	0		53	0.000110103	908491	0		53	0.00010749	784123	0		53	0.000105766	603295	0
54	0.000113947	958000	0		54	0.000112357	907371	0		54	0.000109743	781185	0		54	0.000108019	597420	0
55	0.0001162	959000	0		55	0.00011461	906258	0		55	0.000111996	778230	0		55	0.000110272	591328	0
56	0.000118453	959000	0		56	0.000116863	905180	0		56	0.000114249	775184	0		56	0.000112525	585181	0
57	0.000120706	958000	0		57	0.000119116	904200	0		57	0.000116502	772225	0		57	0.000114778	579170	0
58	0.00012296	958000	0		58	0.00012137	902903	0		58	0.000118756	769340	0		58	0.000117031	573601	0
59	0.000125213	957000	0		59	0.000123623	901528	0		59	0.000121009	766402	0		59	0.000119284	568467	0
60	0.000127466	956000	0		60	0.000125876	900146	0		60	0.000123262	763696	0		60	0.000121537	563466	0
61	0.000129055	956000	0		61	0.000128129	898596	0		61	0.000125515	761121	0		61	0.00012379	558910	0
62	0.00013066	955000	0		62	0.000130383	897241	0		62	0.000127769	758511	0		62	0.000126044	554420	0
63	0.000132888	955000	0		63	0.000132636	896200	0		63	0.000130022	756247	0		63	0.000128297	550319	0
64	0.000135142	955000	0		64	0.000134889	895429	0		64	0.000132275	754315	0		64	0.00013055	546931	0
65	0.000137395	955000	0		65	0.000137143	894865	0		65	0.000134528	752745	0		65	0.000132803	544073	0
66	0.000139648	955000	0		66	0.000139396	894610	0		66	0.000136782	751600	0		66	0.000135056	541754	0
67	0.000141902	956000	0		67	0.000141649	894746	0		67	0.000139035	750841	0		67	0.000137309	540022	0
68	0.000144155	957000	0		68	0.000143903	895631	0		68	0.000141288	750509	0		68	0.000139563	538596	0
69	0.000146408	959000	0		69	0.000146156	897381	0		69	0.000143542	750572	0		69	0.000141816	537642	0
70	0.000148662	963000	0		70	0.00014841	900195	0		70	0.000145795	751433	0		70	0.000144069	537204	0
71	0.000150915	967000	0		71	0.000150663	903965	0		71	0.000148048	753223	0		71	0.000146322	537500	0
72	0.000153168	972000	0		72	0.000152916	908629	0		72	0.000150302	755845	0		72	0.000148575	538488	0
73	0.000155422	977000	0		73	0.00015517	914049	0		73	0.000152555	759384	0		73	0.000150828	540191	0
74	0.000157675	983000	0		74	0.000157423	920170	0		74	0.000154808	763843	0		74	0.000153082	542711	0
75	0.000159928	990000	0		75	0.000159677	926907	0		75	0.000157061	769093	0		75	0.000155335	546238	0
76	0.000162182	997000	0		76	0.00016193	934031	0		76	0.000159315	774925	0		76	0.000157588	550628	0
77	0.000164435	1000000	0		77	0.000164183	941590	0		77	0.000161568	781180	0		77	0.000159841	555645	0
78	0.000166689	1010000	0		78	0.000166437	949233	0		78	0.000163821	787806	0		78	0.000162094	560929	0
79	0.000168942	1020000	0		79	0.00016869	956965	0		79	0.000166075	794665	0		79	0.000164347	566598	0
80	0.000171195	1030000	0		80	0.000170944	964379	0		80	0.000168328	801492	0		80	0.000166601	572625	0
81	0.000173449	1030000	0		81	0.000173197	971381	0		81	0.000170581	808239	0		81	0.000168854	578937	0
82	0.000175702	1040000	0		82	0.00017545	977850	0		82	0.000172835	814773	0		82	0.000171107	585079	0
83	0.000177955	1040000	0		83	0.000177704	983721	0		83	0.000174275	818857	0		83	0.00017336	590960	0
84	0.000180209	1050000	0		84	0.000179957	989098	0		84	0.000175018	820954	0		84	0.000175613	596554	0
85	0.000182462	1050000	0		85	0.000182211	993942	0		85	0.000176229	824363	0		85	0.000177867	601853	0
86	0.000184716	1060000	0		86	0.000184464	998316	0		86	0.000178177	829714	0		86	0.00018012	606887	0
87	0.000186309	1060000	0		87	0.000186717	1002350	0		87	0.00018043	835529	0		87	0.000182373	611419	0
88	0.000187973	1060000	0		88	0.000188971	1006000	0		88	0.000182683	841116	0		88	0.000184296	614929	0
89	0.000190216	1070000	0		89	0.000191224	1009350	0		89	0.000184937	846312	0		89	0.000186266	618190	0
90	0.000192469	1070000	0		90	0.000193477	1012510	0		90	0.00018719	851145	0		90	0.000188519	621329	0
91	0.000194723	1070000	0		91	0.000195731	1015490	0		91	0.000189443	855598	0		91	0.000190772	624025	0
92	0.000196647	1080000	0		92	0.000197812	1018200	0		92	0.000191697	859754	0		92	0.000193026	626255	0
93	0.000197335	1080000	0		93	0.000200066	1021080	0		93	0.00019395	863534	0		93	0.000195279	628074	0
94	0.000198433	1080000	0		94	0.000202319	1024010	0		94	0.000196203	866871	0		94	0.000197532	629101	0
95	0.000200222	1080000	0		95	0.000204572	1027090	0		95	0.000198457	869839	0		95	0.00019969	629438	0
96	0.000202475	1080000	0		96	0.000206826	1030270	0		96	0.00020071	872395	0		96	0.000201943	629480	0
97	0.000204729	1090000	0		97	0.000209079	1033700	0		97	0.000202963	874535	0		97	0.000204196	628925	0
98	0.000206982	1090000	0		98	0.000211333	1037310	0		98	0.000205217	876410	0		98	0.000206449	627909	0
99	0.000209235	1090000	0		99	0.000213586	1041100	0		99	0.00020747	877957	0		99	0.000208702	626518	0
100	0.000211489	1100000	0		100	0.000215839	1045030	0		100	0.000209723	879298	0		100	0.000210956	624801	0
101	0.000213742	1100000	0		101	0.000218093	1049090	0		101	0.000211977	880526	0		101	0.000213209	622845	0
102	0.000215995	1110000	0		102	0.000220346	1053190	0		102	0.00021423	881670	0		102	0.000215462	620686	0
103	0.000218249	1110000	0		103	0.000222599	1057360	0		103	0.000216483	882680	0		103	0.000217715	618383	0
104	0.000219782	1120000	0		104	0.000224853	1061600	0		104	0.000218736	883607	0		104	0.000219968	615815	0
105	0.000220258	1120000	0		105	0.000227106	1065930	0		105	0.000219924	884072	0		105	0.000222221	613238	0
106	0.000220969	1120000	0		106	0.00022936	1070350	0		106	0.000220431	884266	0		106	0.000224475	610504	0
107	0.000222126	1120000	0		107	0.000231613	1074870	0		107	0.000221254	884565	0		107	0.000226728	607648	0
108	0.000224003	1120000	0		108	0.000233866	1079500	0		108	0.000222593	885053	0		108	0.000228981	604653	0
109	0.000226257	1130000	0		109	0.00023612	1084180	0		109	0.00022458	885772	0		109	0.000231234	601502	0
110	0.00022851	1130000	0		110	0.000238373	1088880	0		110	0.000226097	886347	0		110	0.000233487	598281	0
111	0.000230763	1140000	0		111	0.000240626	1093660	0		111	0.000228282	887274	0		111	0.00023574	595029	0
112	0.000233017	1150000	0		112	0.00024288	1098580	0		112	0.000230535	888267	0		112	0.000237993	591723	0
113	0.00023527	1150000	0		113	0.000245133	1103590	0		113	0.000232788	889392	0		113	0.000240247	588566	0
114	0.000237523	1160000	0		114	0.000247386	1108660	0		114	0.000235042	890621	0		114	0.0002425	585432	0
115	0.000239777	1160000	0		115	0.00024964	1113770	0		115	0.000237295	891950	0		115	0.000244753	582282	0
116	0.00024203	1170000	0		116	0.000251893	1118960	0		116	0.000239548	893446	0		116	0.000247006	579106	0
117	0.000244283	1170000	0		117	0.000254146	1124190	0		117	0.000241801	895099	0		117	0.000249259	575892	0
118	0.000246537	1180000	0		118	0.0002564	1129430	0		118	0.000244055	896855	0		118	0.000251512	572676	0
119	0.00024879	1180000	0		119	0.000258653	1134650	0		119	0.000246308	898802	0		119	0.000253765	569488	0
120	0.000251043	1190000	0		120	0.000260906	1139840	0		120	0.000248561	900913	0		120	0.000256018	566332	0
121	0.000253297	1200000	0		121	0.00026316	1144920	0		121	0.000250815	903063	0		121	0.000258272	563238	0
122	0.00025555	1200000	0		122	0.000265413	1149960	0		122	0.000253068	905227	0		122	0.000260525	560134	0
123	0.000257803	1210000	0		123	0.000267666	1154940	0		123	0.000255321	907391	0		123	0.000262778	557208	0
124	0.000260057	1210000	0		124	0.00026992	1159830	0		124	0.000257575	909623	0		124	0.000265031	554462	0
125	0.00026231	1220000	0		125	0.000272173	1164620	0		125	0.000259828	911940	0		125	0.000267284	551894	0
126	0.000264563	1230000	0		126	0.000274427	1169330	0		126	0.000262081	914421	0		126	0.000269537	549431	0
127	0.000266817	1230000	0		127	0.00027668	1173900	0		127	0.000264334	917009	0		127	0.00027179	547120	0
128	0.00026907	1240000	0		128	0.000278933	1178350	0		128	0.000266588	919769	0		128	0.000274043	544979	0
129	0.000271323	1240000	0		129	0.000281187	1182700	0		129	0.000268841	922647	0		129	0.000276296	543065	0
130	0.000273577	1250000	0		130	0.00028344	1186960	0		130	0.000271094	925653	0		130	0.00027855	541283	0
131	0.00027583	1250000	0		131	0.000285693	1191120	0		131	0.000273347	928773	0		131	0.000280803	539685	0
132	0.000278083	1260000	0		132	0.000287947	1195220	0		132	0.000275601	931891	0		132	0.000283056	538298	0
133	0.000280337	1260000	0		133	0.0002902	1199310	0		133	0.000277854	935122	0		133	0.000285309	537199	0
134	0.00028259	1270000	0		134	0.000292453	1203400	0		134	0.000280107	938457	0		134	0.000287562	536372	0
135	0.000284843	1270000	0		135	0.000294707	1207520	0		135	0.000282361	941876	0		135	0.000289815	535694	0
136	0.000287097	1270000	0		136	0.00029696	1211620	0		136	0.000284614	945556	0		136	0.000292068	535293	0
137	0.00028935	1280000	0		137	0.000299213	1215670	0		137	0.000286867	949052	0		137	0.000294321	535161	0
138	0.000291603	1280000	0		138	0.000301467	1219700	0		138	0.00028912	952602	0		138	0.000296574	535294	0
139	0.000293857	1290000	0		139	0.00030372	1223750	0		139	0.000291374	956176	0		139	0.000298827	535699	0
140	0.00029611	1290000	0		140	0.000305973	1227780	0		140	0.000293627	959767	0		140	0.00030108	536382	0
141	0.000298363	1290000	0		141	0.000308227	1231810	0		141	0.00029588	963339	0		141	0.000303333	537304	0
142	0.000300617	1300000	0		142	0.00031048	1235840	0		142	0.000298134	966928	0		142	0.000305587	538351	0
143	0.00030287	1300000	0		143	0.000312733	1239820	0		143	0.000300387	970585	0		143	0.00030784	539516	0
144	0.000305123	1310000	0		144	0.000314987	1244080	0		144	0.00030264	974222	0		144	0.000310093	540788	0
145	0.000307377	1310000	0		145	0.00031724	1248110	0		145	0.000304893	977867	0		145	0.000312346	542128	0
146	0.00030963	1310000	0		146	0.000319494	1252130	0		146	0.000307147	981511	0		146	0.000314599	543603	0
147	0.000311883	1320000	0		147	0.000321747	1256090	0		147	0.0003094	985099	0		147	0.000316852	545278	0
148	0.000314137	1320000	0		148	0.000324	1260060	0		148	0.000311653	988604	0		148	0.000319105	547264	0
149	0.00031639	1330000	0		149	0.000326254	1264040	0		149	0.000313907	992070	0		149	0.000321358	549099	0
150	0.000318643	1330000	0		150	0.000328507	1267990	0		150	0.00031616	995521	0		150	0.000323611	551008	0
151	0.000320897	1330000	0		151	0.00033076	1271950	0		151	0.000318413	998894	0		151	0.000325864	553060	0
152	0.00032315	1340000	0		152	0.000333014	1275910	0		152	0.000320666	1002190	0		152	0.000328117	555304	0
153	0.000325403	1340000	0		153	0.000335267	1279830	0		153	0.00032292	1005480	0		153	0.00033037	557722	0
154	0.000327657	1350000	0		154	0.000337521	1283710	0		154	0.000325173	1008650	0		154	0.000332623	560275	0
155	0.00032991	1350000	0		155	0.000339774	1287540	0		155	0.000327426	1011800	0		155	0.000334876	562987	0
156	0.000332163	1350000	0		156	0.000342027	1291300	0		156	0.00032968	1014990	0		156	0.000337129	565869	0
157	0.000334417	1360000	0		157	0.000344281	1295040	0		157	0.000331933	1018170	0		157	0.000339382	568927	0
158	0.00033667	1360000	0		158	0.000346534	1298760	0		158	0.000334186	1021350	0		158	0.000341636	572098	0
159	0.000338923	1370000	0		159	0.000348787	1302450	0		159	0.00033644	1024570	0		159	0.000343889	575376	0
160	0.000341177	1370000	0		160	0.000351041	1306100	0		160	0.000338693	1027810	0		160	0.000346142	578692	0
161	0.00034343	1370000	0		161	0.000353294	1309740	0		161	0.000340946	1031030	0		161	0.000348395	581961	0
162	0.000345683	1380000	0		162	0.000355548	1313340	0		162	0.000343199	1034230	0		162	0.000350648	585153	0
163	0.000347937	1380000	0		163	0.000357801	1316890	0		163	0.000345453	1037470	0		163	0.000352901	588268	0
164	0.00035019	1390000	0		164	0.000360054	1320440	0		164	0.000347706	1040730	0		164	0.000355154	591301	0
165	0.000352444	1390000	0		165	0.000362308	1323970	0		165	0.000349959	1044020	0		165	0.000357407	594231	0
166	0.000354697	1390000	0		166	0.000364561	1327460	0		166	0.000352213	1047380	0		166	0.00035966	597007	0
167	0.00035695	1400000	0		167	0.000366815	1331000	0		167	0.000354466	1050760	0		167	0.000361913	599594	0
168	0.000359204	1400000	0		168	0.000369068	1334550	0		168	0.000356719	1054150	0		168	0.000364166	601976	0
169	0.000361457	1410000	0		169	0.000371321	1338110	0		169	0.000358973	1057520	0		169	0.000366419	604182	0
170	0.00036371	1410000	0		170	0.000373575	1341650	0		170	0.000361226	1060890	0		170	0.000368672	606183	0
171	0.000365964	1410000	0		171	0.000375828	1345180	0		171	0.000363479	1064180	0		171	0.000370925	608052	0
172	0.000368217	1420000	0		172	0.000378082	1348700	0		172	0.000365733	1067400	0		172	0.000373178	609841	0
173	0.00037047	1420000	0		173	0.000380335	1352210	0		173	0.000367986	1070570	0		173	0.000375432	611542	0
174	0.000372724	1430000	0		174	0.000382588	1355710	0		174	0.000370239	1073630	0		174	0.000377685	613105	0
175	0.000374977	1430000	0		175	0.000384842	1359190	0		175	0.000372492	1076590	0		175	0.000379938	614594	0
176	0.000377231	1430000	0		176	0.000387095	1362670	0		176	0.000374746	1079460	0		176	0.000382191	616004	0
177	0.000379484	1440000	0		177	0.000389349	1366190	0		177	0.000376999	1082230	0		177	0.000384444	617306	0
178	0.000381737	1440000	0		178	0.000391602	1369740	0		178	0.000379252	1084890	0		178	0.000386697	618537	0
179	0.000383991	1450000	0		179	0.000393855	1373290	0		179	0.000381506	1087440	0		179	0.00038895	619730	0
180	0.000386244	1450000	0		180	0.000396109	1376820	0		180	0.000383759	1089900	0		180	0.000391203	620890	0
181	0.000388497	1450000	0		181	0.000398362	1380330	0		181	0.000386012	1092300	0		181	0.000393456	621971	0
182	0.000390751	1460000	0		182	0.000400616	1383850	0		182	0.000388266	1094650	0		182	0.000395709	623092	0
183	0.000393004	1460000	0		183	0.000402869	1387380	0		183	0.000390519	1096960	0		183	0.000397962	624242	0
184	0.000395258	1470000	0		184	0.000405122	1390910	0		184	0.000392772	1099230	0		184	0.000400215	625321	0
185	0.000397511	1470000	0		185	0.000407376	1394460	0		185	0.000395026	1101520	0		185	0.000402468	626401	0
186	0.000399764	1470000	0		186	0.000409629	1398020	0		186	0.000397279	1103750	0		186	0.000404722	627464	0
187	0.000402018	1480000	0		187	0.000411883	1401530	0		187	0.000399532	1106000	0		187	0.000406975	628487	0
188	0.000404271	1480000	0		188	0.000414136	1405080	0		188	0.000401786	1108250	0		188	0.000409228	629461	0
189	0.000406525	1480000	0		189	0.00041639	1408620	0		189	0.000404039	1110530	0		189	0.000411481	630415	0
190	0.000408778	1490000	0		190	0.000418643	1412170	0		190	0.000406292	1112830	0		190	0.000413734	631374	0
191	0.000411031	1490000	0		191	0.000420896	1415710	0		191	0.000408546	1115150	0		191	0.000415987	632314	0
192	0.000413285	1500000	0		192	0.00042315	1419240	0		192	0.000410799	1117500	0		192	0.00041824	633168	0
193	0.000415538	1500000	0		193	0.000425403	1422770	0		193	0.000413052	1119860	0		193	0.000420493	634020	0
194	0.000417792	1500000	0		194	0.000427657	1426290	0		194	0.000415306	1122260	0		194	0.000422746	634912	0
195	0.000420045	1510000	0		195	0.00042991	1429820	0		195	0.000417559	1124680	0		195	0.000424999	635789	0
196	0.000422298	1510000	0		196	0.000432164	1433370	0		196	0.000419812	1127110	0		196	0.000427252	636695	0
197	0.000424552	1510000	0		197	0.000434417	1436930	0		197	0.000422066	1129580	0		197	0.000429505	637626	0
198	0.000426805	1520000	0		198	0.000436671	1440520	0		198	0.000424319	1132080	0		198	0.000431759	638578	0
199	0.000429059	1520000	0		199	0.000438924	1444100	0		199	0.000426572	1134600	0		199	0.000434012	639555	0
200	0.000431312	1530000	0		200	0.000441177	1447700	0		200	0.000428826	1137160	0		200	0.000436265	640606	0
201	0.000433565	1530000	0		201	0.000443431	1451320	0		201	0.000431079	1139760	0		201	0.000438518	641703	0
202	0.000435819	1530000	0		202	0.000445684	1454920	0		202	0.000433333	1142320	0		202	0.000440771	642843	0
203	0.000438072	1540000	0		203	0.000447938	1458460	0		203	0.000435586	1144870	0		203	0.000443024	644008	0
204	0.000440326	1540000	0		204	0.000450191	1461980	0		204	0.000437839	1147400	0		204	0.000445277	645208	0
205	0.000442579	1550000	0		205	0.000452445	1465500	0		205	0.000440093	1149940	0		205	0.00044753	646490	0
206	0.000444833	1550000	0		206	0.000454698	1469050	0		206	0.000442346	1152500	0		206	0.000449783	647778	0
207	0.000447086	1550000	0		207	0.000456952	1472600	0		207	0.000444599	1155050	0		207	0.000452036	649125	0
208	0.000449339	1560000	0		208	0.000459205	1476140	0		208	0.000446853	1157600	0		208	0.00045429	650555	0
209	0.000451593	1560000	0		209	0.000461459	1479670	0		209	0.000449106	1160160	0		209	0.000456543	652068	0
210	0.000453846	1570000	0		210	0.000463712	1483200	0		210	0.000451359	1162750	0		210	0.000458796	653646	0
211	0.0004561	1570000	0		211	0.000465965	1486740	0		211	0.000453613	1165350	0		211	0.000461049	655325	0
212	0.000458353	1570000	0		212	0.000468219	1490270	0		212	0.000455866	1167970	0		212	0.000463302	657097	0
213	0.000460606	1580000	0		213	0.000470472	1493820	0		213	0.00045812	1170590	0		213	0.000465555	658943	0
214	0.00046286	1580000	0		214	0.000472726	1497420	0		214	0.000460373	1173180	0		214	0.000467808	660863	0
215	0.000465113	1580000	0		215	0.000474979	1501040	0		215	0.000462626	1175750	0		215	0.000470061	662884	0
216	0.000467367	1590000	0		216	0.000477233	1504680	0		216	0.00046488	1178340	0		216	0.000472314	665001	0
217	0.00046962	1590000	0		217	0.000479486	1508330	0		217	0.000467133	1180930	0		217	0.000474567	667198	0
218	0.000471874	1600000	0		218	0.00048174	1511990	0		218	0.000469386	1183510	0		218	0.000476821	669473	0
219	0.000474127	1600000	0		219	0.000483993	1515650	0		219	0.00047164	1186090	0		219	0.000479074	671780	0
220	0.000476381	1600000	0		220	0.000486247	1519330	0		220	0.000473893	1188700	0		220	0.000481327	674081	0
221	0.000478634	1610000	0		221	0.0004885	1523030	0		221	0.000476147	1191350	0		221	0.00048358	676391	0
222	0.000480887	1610000	0		222	0.000490754	1526730	0		222	0.0004784	1194000	0		222	0.000485833	678763	0
223	0.000483141	1620000	0		223	0.000493007	1530420	0		223	0.000480653	1196700	0		223	0.000488086	681181	0
224	0.000485394	1620000	0		224	0.000495261	1534140	0		224	0.000482907	1199420	0		224	0.000490339	683624	0
225	0.000487648	1630000	0		225	0.000497514	1537870	0		225	0.00048516	1202160	0		225	0.000492592	686062	0
226	0.000489901	1630000	0		226	0.000499767	1541630	0		226	0.000487413	1204920	0		226	0.000494845	688556	0
227	0.000492155	1630000	0		227	0.000502021	1545390	0		227	0.000489667	1207690	0		227	0.000497099	690967	0
228	0.000494408	1640000	0		228	0.000504274	1549160	0		228	0.00049192	1210500	0		228	0.000499352	693398	0
229	0.000496661	1640000	0		229	0.000506528	1552970	0		229	0.000494174	1213330	0		229	0.000501605	695824	0
230	0.000498915	1650000	0		230	0.000508781	1556730	0		230	0.000496427	1216190	0		230	0.000503858	698257	0
231	0.000501168	1650000	0		231	0.000511035	1560510	0		231	0.00049868	1219090	0		231	0.000506111	700699	0
232	0.000503422	1660000	0		232	0.000513288	1564330	0		232	0.000500934	1222020	0		232	0.000508364	703139	0
233	0.000505675	1660000	0		233	0.000515542	1568160	0		233	0.000503187	1224970	0		233	0.000510617	705548	0
234	0.000507929	1660000	0		234	0.000517795	1572010	0		234	0.000505441	1227900	0		234	0.00051287	707981	0
235	0.000510182	1670000	0		235	0.000520049	1575890	0		235	0.000507694	1230850	0		235	0.000515124	710413	0
236	0.000512436	1670000	0		236	0.000522302	1579780	0		236	0.000509947	1233840	0		236	0.000517377	712853	0
237	0.000514689	1680000	0		237	0.000524556	1583710	0		237	0.000512201	1236840	0		237	0.00051963	715305	0
238	0.000516942	1680000	0		238	0.000526809	1587660	0		238	0.000514454	1239860	0		238	0.000521883	717734	0
239	0.000519196	1680000	0		239	0.000529063	1591650	0		239	0.000516708	1242890	0		239	0.000524136	720164	0
240	0.000521449	1690000	0		240	0.000531316	1595650	0		240	0.000518961	1245940	0		240	0.000526389	722593	0
241	0.000523703	1690000	0		241	0.00053357	1599660	0		241	0.000521214	1249010	0		241	0.000528642	725018	0
242	0.000525956	1700000	0		242	0.000535823	1603690	0		242	0.000523468	1252090	0		242	0.000530895	727398	0
243	0.00052821	1700000	0		243	0.000538077	1607730	0		243	0.000525721	1255160	0		243	0.000533148	729777	0
244	0.000530463	1710000	0		244	0.00054033	1611770	0		244	0.000527974	1258250	0		244	0.000535402	732069	0
245	0.000532717	1710000	0		245	0.000542584	1615790	0		245	0.000530228	1261360	0		245	0.000537655	734296	0
246	0.00053497	1710000	0		246	0.000544837	1619800	0		246	0.000532481	1264470	0		246	0.000539908	736430	0
247	0.000537224	1720000	0		247	0.000547091	1623820	0		247	0.000534735	1267560	0		247	0.000542161	738492	0
248	0.000539477	1720000	0		248	0.000549344	1627830	0		248	0.000536988	1270650	0		248	0.000544414	740699	0
249	0.00054173	1730000	0		249	0.000551598	1631830	0		249	0.000539241	1273720	0		249	0.000546667	742734	0
250	0.000543984	1730000	0		250	0.000553851	1635800	0		250	0.000541495	1276770	0		250	0.00054892	744733	0
251	0.000546237	1730000	0		251	0.000556105	1639730	0		251	0.000543748	1279830	0		251	0.000551173	746717	0
252	0.000548491	1740000	0		252	0.000558358	1643630	0		252	0.000546002	1282890	0		252	0.000553426	748674	0
253	0.000550744	1740000	0		253	0.000560612	1647520	0		253	0.000548255	1285920	0		253	0.00055568	750580	0
254	0.000552998	1750000	0		254	0.000562865	1651400	0		254	0.000550508	1288940	0		254	0.000557933	752458	0
255	0.000555251	1750000	0		255	0.000565119	1655250	0		255	0.000552762	1291940	0		255	0.000560186	754296	0
256	0.000557505	1750000	0		256	0.000567372	1659100	0		256	0.000555015	1294910	0		256	0.000562439	756106	0
257	0.000559758	1760000	0		257	0.000569626	1662940	0		257	0.000557269	1297850	0		257	0.000564692	757878	0
258	0.000562012	1760000	0		258	0.000571879	1666780	0		258	0.000559522	1300750	0		258	0.000566945	759590	0
259	0.000564265	1770000	0		259	0.000574133	1670600	0		259	0.000561775	1303620	0		259	0.000569198	761259	0
260	0.000566519	1770000	0		260	0.000576386	1674390	0		260	0.000564029	1306460	0		260	0.000571451	762854	0
261	0.000568772	1770000	0		261	0.00057864	1678180	0		261	0.000566282	1309290	0		261	0.000573705	764405	0
262	0.000571025	1780000	0		262	0.000580893	1681930	0		262	0.000568536	1312080	0		262	0.000575958	765875	0
263	0.000573279	1780000	0		263	0.000583147	1685660	0		263	0.000570789	1314860	0		263	0.000578211	767289	0
264	0.000575532	1790000	0		264	0.0005854	1689370	0		264	0.000573042	1317650	0		264	0.000580464	768667	0
265	0.000577786	1790000	0		265	0.000587654	1693060	0		265	0.000575296	1320390	0		265	0.000582717	770039	0
266	0.000580039	1790000	0		266	0.000589907	1696960	0		266	0.000577549	1323130	0		266	0.00058497	771395	0
267	0.000582293	1800000	0		267	0.000592161	1700610	0		267	0.000579803	1326060	0		267	0.000587223	772711	0
268	0.000584546	1800000	0		268	0.000594414	1704250	0		268	0.000582056	1328780	0		268	0.000589476	773980	0
269	0.0005868	1810000	0		269	0.000596668	1707880	0		269	0.000584309	1331470	0		269	0.000591729	775213	0
270	0.000589053	1810000	0		270	0.000598921	1711490	0		270	0.000586563	1334170	0		270	0.000593983	776411	0
271	0.000591307	1810000	0		271	0.000601175	1715060	0		271	0.000588816	1336870	0		271	0.000596236	777553	0
272	0.00059356	1820000	0		272	0.000603428	1718600	0		272	0.00059107	1339580	0		272	0.000598489	778677	0
273	0.000595814	1820000	0		273	0.000605682	1722120	0		273	0.000593323	1342280	0		273	0.000600742	779772	0
274	0.000598067	1830000	0		274	0.000607935	1725640	0		274	0.000595577	1344970	0		274	0.000602995	780816	0
275	0.000600321	1830000	0		275	0.000610189	1729150	0		275	0.00059783	1347640	0		275	0.000605248	781832	0
276	0.000602574	1830000	0		276	0.000612442	1732650	0		276	0.000600083	1350280	0		276	0.000607501	782835	0
277	0.000604828	1840000	0		277	0.000614696	1736160	0		277	0.000602337	1352860	0		277	0.000609754	783835	0
278	0.000607081	1840000	0		278	0.000616949	1739660	0		278	0.00060459	1355450	0		278	0.000612007	784826	0
279	0.000609334	1850000	0		279	0.000619203	1743140	0		279	0.000606844	1357990	0		279	0.00061426	785802	0
280	0.000611588	1850000	0		280	0.000621457	1746630	0		280	0.000609097	1360520	0		280	0.000616514	786739	0
281	0.000613841	1850000	0		281	0.00062371	1750120	0		281	0.00061135	1363020	0		281	0.000618767	787666	0
282	0.000616095	1860000	0		282	0.000625964	1753630	0		282	0.000613604	1365500	0		282	0.00062102	788569	0
283	0.000618348	1860000	0		283	0.000628217	1757140	0		283	0.000615857	1367980	0		283	0.000623273	789468	0
284	0.000620602	1870000	0		284	0.000630471	1760660	0		284	0.000618111	1370470	0		284	0.000625526	790347	0
285	0.000622855	1870000	0		285	0.000632724	1764160	0		285	0.000620364	1372960	0		285	0.000627779	791234	0
286	0.000625109	1870000	0		286	0.000634978	1767660	0		286	0.000622617	1375460	0		286	0.000630032	792129	0
287	0.000627362	1880000	0		287	0.000637231	1771150	0		287	0.000624871	1377970	0		287	0.000632285	793020	0
288	0.000629616	1880000	0		288	0.000639485	1774650	0		288	0.000627124	1380470	0		288	0.000634538	793901	0
289	0.000631869	1880000	0		289	0.000641738	1778130	0		289	0.000629378	1382970	0		289	0.000636792	794790	0
290	0.000634123	1890000	0		290	0.000643992	1781610	0		290	0.000631631	1385480	0		290	0.000639045	795681	0
291	0.000636376	1890000	0		291	0.000646245	1785110	0		291	0.000633885	1388010	0		291	0.000641298	796593	0
292	0.00063863	1900000	0		292	0.000648499	1788620	0		292	0.000636138	1390550	0		292	0.000643551	797480	0
293	0.000640883	1900000	0		293	0.000650752	1792150	0		293	0.000638391	1393100	0		293	0.000645804	798362	0
294	0.000643137	1900000	0		294	0.000653006	1795720	0		294	0.000640645	1395660	0		294	0.000648057	799208	0
295	0.00064539	1910000	0		295	0.00065526	1799310	0		295	0.000642898	1398210	0		295	0.00065031	800035	0
296	0.000647644	1910000	0		296	0.000657513	1802920	0		296	0.000645152	1400750	0		296	0.000652563	800851	0
297	0.000649897	1910000	0		297	0.000659767	1806550	0		297	0.000647405	1403300	0		297	0.000654816	801676	0
298	0.000652151	1920000	0		298	0.00066202	1810180	0		298	0.000649659	1405860	0		298	0.000657069	802510	0
299	0.000654404	1920000	0		299	0.000664274	1813830	0		299	0.000651912	1408430	0		299	0.000659323	803357	0
300	0.000656658	1930000	0		300	0.000666527	1817490	0		300	0.000654165	1411040	0		300	0.000661576	804192	0
301	0.000658911	1930000	0		301	0.000668781	1821150	0		301	0.000656419	1413610	0		301	0.000663829	804987	0
302	0.000661165	1930000	0		302	0.000671034	1824830	0		302	0.000658672	1416190	0		302	0.000666082	805791	0
303	0.000663418	1940000	0		303	0.000673288	1828520	0		303	0.000660926	1418830	0		303	0.000668335	806599	0
304	0.000665672	1940000	0		304	0.000675542	1832200	0		304	0.000663179	1421430	0		304	0.000670588	807424	0
305	0.000667925	1950000	0		305	0.000677795	1835910	0		305	0.000665433	1424050	0		305	0.000672841	808280	0
306	0.000670179	1950000	0		306	0.000680049	1839640	0		306	0.000667686	1426700	0		306	0.000675094	809164	0
307	0.000672432	1950000	0		307	0.000682302	1843370	0		307	0.000669939	1429400	0		307	0.000677347	810058	0
308	0.000674686	1960000	0		308	0.000684556	1847100	0		308	0.000672193	1432140	0		308	0.0006796	810964	0
309	0.000676939	1960000	0		309	0.000686809	1850860	0		309	0.000674446	1434920	0		309	0.000681853	811883	0
310	0.000679193	1970000	0		310	0.000689063	1854610	0		310	0.0006767	1437720	0		310	0.000684107	812834	0
311	0.000681447	1970000	0		311	0.000691316	1858370	0		311	0.000678953	1440580	0		311	0.00068636	813811	0
312	0.0006837	1970000	0		312	0.00069357	1862160	0		312	0.000681207	1443470	0		312	0.000688613	814822	0
313	0.000685954	1980000	0		313	0.000695824	1865920	0		313	0.00068346	1446380	0		313	0.000690866	815892	0
314	0.000688207	1980000	0		314	0.000698077	1870150	0		314	0.000685713	1449310	0		314	0.000693119	817011	0
315	0.000690461	1980000	0		315	0.000700331	1873900	0		315	0.000687967	1452260	0		315	0.000695372	818172	0
316	0.000692714	1990000	0		316	0.000702584	1877640	0		316	0.00069022	1455240	0		316	0.000697625	819364	0
317	0.000694968	1990000	0		317	0.000704838	1881360	0		317	0.000692474	1458240	0		317	0.000699878	820589	0
318	0.000697221	2000000	0		318	0.000707092	1885070	0		318	0.000694727	1461270	0		318	0.000702131	821864	0
319	0.000699475	2000000	0		319	0.000709345	1888770	0		319	0.000696981	1464300	0		319	0.000704384	823192	0
320	0.000701728	2000000	0		320	0.000711599	1892470	0		320	0.000699234	1467390	0		320	0.000706638	824551	0
321	0.000703982	2010000	0		321	0.000713852	1896140	0		321	0.000701488	1471010	0		321	0.000708891	825952	0
322	0.000706235	2010000	0		322	0.000716106	1899800	0		322	0.000703741	1474120	0		322	0.000711144	827427	0
323	0.000708489	2010000	0		323	0.000718359	1903460	0		323	0.000705994	1477260	0		323	0.000713397	828970	0
324	0.000710743	2020000	0		324	0.000720613	1907080	0		324	0.000708248	1480400	0		324	0.00071565	830557	0
325	0.000712996	2020000	0		325	0.000722867	1910680	0		325	0.000710501	1483540	0		325	0.000717903	832186	0
326	0.00071525	2030000	0		326	0.00072512	1914260	0		326	0.000712755	1486670	0		326	0.000720156	833852	0
327	0.000717503	2030000	0		327	0.000727374	1917830	0		327	0.000715008	1489810	0		327	0.000722409	835560	0
328	0.000719757	2030000	0		328	0.000729627	1921390	0		328	0.000717262	1492950	0		328	0.000724662	837313	0
329	0.00072201	2040000	0		329	0.000731881	1924950	0		329	0.000719515	1496080	0		329	0.000726916	839113	0
330	0.000724264	2040000	0		330	0.000734135	1928530	0		330	0.000721769	1499190	0		330	0.000729169	840947	0
331	0.000726517	2050000	0		331	0.000736388	1932120	0		331	0.000724022	1502290	0		331	0.000731422	842821	0
332	0.000728771	2050000	0		332	0.000738642	1935720	0		332	0.000726276	1505390	0		332	0.000733675	844720	0
333	0.000731024	2050000	0		333	0.000740895	1939350	0		333	0.000728529	1508490	0		333	0.000735928	846639	0
334	0.000733278	2060000	0		334	0.000743149	1942980	0		334	0.000730783	1511580	0		334	0.000738181	848568	0
335	0.000735532	2060000	0		335	0.000745403	1946590	0		335	0.000733036	1514670	0		335	0.000740434	850501	0
336	0.000737785	2070000	0		336	0.000747656	1950180	0		336	0.000735289	1517730	0		336	0.000742687	852432	0
337	0.000740039	2070000	0		337	0.00074991	1953770	0		337	0.000737543	1520800	0		337	0.00074494	854340	0
338	0.000742292	2070000	0		338	0.000752163	1957360	0		338	0.000739796	1523870	0		338	0.000747193	856228	0
339	0.000744546	2080000	0		339	0.000754417	1960960	0		339	0.00074205	1526930	0		339	0.000749447	858084	0
340	0.000746799	2080000	0		340	0.000756671	1964560	0		340	0.000744303	1530000	0		340	0.0007517	859915	0
341	0.000749053	2080000	0		341	0.000758924	1968150	0		341	0.000746557	1533090	0		341	0.000753953	861713	0
342	0.000751307	2090000	0		342	0.000761178	1971750	0		342	0.00074881	1536200	0		342	0.000756206	863482	0
343	0.00075356	2090000	0		343	0.000763431	1975340	0		343	0.000751064	1539300	0		343	0.000758459	865237	0
344	0.000755814	2100000	0		344	0.000765685	1978920	0		344	0.000753317	1542400	0		344	0.000760661	866940	0
345	0.000758067	2100000	0		345	0.000767939	1982500	0		345	0.000755571	1545480	0		345	0.000762649	868456	0
346	0.000760321	2100000	0		346	0.000770192	1986080	0		346	0.000757824	1548550	0		346	0.000764902	870162	0
347	0.000762574	2110000	0		347	0.000772446	1989660	0		347	0.000760078	1551610	0		347	0.000766991	871711	0
348	0.000764828	2110000	0		348	0.000774699	1993260	0		348	0.000762331	1554660	0		348	0.000769244	873340	0
349	0.000767082	2120000	0		349	0.000776953	1996860	0		349	0.000764585	1557700	0		349	0.000771498	874936	0
350	0.000769335	2120000	0		350	0.000779207	2000480	0		350	0.000766838	1560750	0		350	0.000773751	876520	0
351	0.000771589	2120000	0		351	0.00078146	2004100	0		351	0.000769092	1563810	0		351	0.000776004	878089	0
352	0.000773842	2130000	0		352	0.000783714	2007730	0		352	0.000771345	1566850	0		352	0.000778257	879667	0
353	0.000776096	2130000	0		353	0.000785968	2011380	0		353	0.000773599	1569910	0		353	0.00078051	881230	0
354	0.000778349	2140000	0		354	0.000788221	2015030	0		354	0.000775852	1572970	0		354	0.000782763	882776	0
355	0.000780603	2140000	0		355	0.000790475	2018700	0		355	0.000778105	1576040	0		355	0.000785016	884327	0
356	0.000782857	2140000	0		356	0.000792728	2022390	0		356	0.000780359	1579100	0		356	0.000787269	885883	0
357	0.00078511	2150000	0		357	0.000794982	2026090	0		357	0.000782612	1582140	0		357	0.000789522	887416	0
358	0.000787364	2150000	0		358	0.000797236	2029800	0		358	0.000784866	1585180	0		358	0.000791776	888935	0
359	0.000789617	2160000	0		359	0.000799489	2033520	0		359	0.000787119	1588200	0		359	0.000794029	890428	0
360	0.000791871	2160000	0		360	0.000801743	2037240	0		360	0.000789373	1591210	0		360	0.000796282	891893	0
361	0.000794124	2160000	0		361	0.000803997	2040980	0		361	0.000791626	1594200	0		361	0.000798535	893343	0
362	0.000796378	2170000	0		362	0.00080625	2044730	0		362	0.00079388	1597170	0		362	0.000800788	894759	0
363	0.000798632	2170000	0		363	0.000808504	2048480	0		363	0.000796133	1600150	0		363	0.000803041	896167	0
364	0.000800885	2180000	0		364	0.000810757	2052250	0		364	0.000798387	1603110	0		364	0.000805294	897552	0
365	0.000803139	2180000	0		365	0.000813011	2056020	0		365	0.00080064	1606060	0		365	0.000807547	898880	0
366	0.000805392	2190000	0		366	0.000815265	2059820	0		366	0.000802894	1608990	0		366	0.0008098	900230	0
367	0.000807646	2190000	0		367	0.000817518	2063620	0		367	0.000805147	1611910	0		367	0.000812054	901579	0
368	0.0008099	2190000	0		368	0.000819772	2067420	0		368	0.000807401	1614830	0		368	0.000814307	902913	0
369	0.000812153	2200000	0		369	0.000822026	2071230	0		369	0.000809654	1617740	0		369	0.00081656	904236	0
370	0.000814407	2200000	0		370	0.000824279	2075030	0		370	0.000811908	1620620	0		370	0.000818813	905524	0
371	0.00081666	2210000	0		371	0.000826533	2078840	0		371	0.000814161	1623480	0		371	0.000821066	906806	0
372	0.000818914	2210000	0		372	0.000828786	2082650	0		372	0.000816415	1626330	0		372	0.000823319	908080	0
373	0.000821167	2210000	0		373	0.00083104	2086450	0		373	0.000818668	1629180	0		373	0.000825572	909362	0
374	0.000823421	2220000	0		374	0.000833294	2090240	0		374	0.000820922	1632020	0		374	0.000827825	910630	0
375	0.000825675	2220000	0		375	0.000835547	2094020	0		375	0.000823175	1634870	0		375	0.000830079	911894	0
376	0.000827928	2230000	0		376	0.000837801	2097790	0		376	0.000825429	1637730	0		376	0.000832332	913168	0
377	0.000830182	2230000	0		377	0.000840055	2101550	0		377	0.000827682	1640580	0		377	0.000834585	914447	0
378	0.000832435	2230000	0		378	0.000842308	2105300	0		378	0.000829936	1643440	0		378	0.000836838	915748	0
379	0.000834689	2240000	0		379	0.000844562	2109050	0		379	0.000832189	1646310	0		379	0.000839091	917067	0
380	0.000836943	2240000	0		380	0.000846816	2112790	0		380	0.000834443	1649200	0		380	0.000841344	918380	0
381	0.000839196	2250000	0		381	0.000849069	2116510	0		381	0.000836696	1652080	0		381	0.000843597	919705	0
382	0.00084145	2250000	0		382	0.000851323	2120240	0		382	0.00083895	1654950	0		382	0.00084585	921017	0
383	0.000843703	2250000	0		383	0.000853577	2123950	0		383	0.000841203	1657830	0		383	0.000848103	922327	0
384	0.000845957	2260000	0		384	0.00085583	2127660	0		384	0.000843457	1660700	0		384	0.000850357	923639	0
385	0.000848211	2260000	0		385	0.000858084	2131340	0		385	0.00084571	1663560	0		385	0.00085261	924950	0
386	0.000850464	2270000	0		386	0.000860338	2135020	0		386	0.000847964	1666430	0		386	0.000854863	926260	0
387	0.000852718	2270000	0		387	0.000862591	2138690	0		387	0.000850218	1669300	0		387	0.000857116	927571	0
388	0.000854971	2270000	0		388	0.000864845	2142350	0		388	0.000852471	1672170	0		388	0.000859369	928894	0
389	0.000857225	2280000	0		389	0.000867099	2146000	0		389	0.000854725	1675030	0		389	0.000861622	930226	0
390	0.000859479	2280000	0		390	0.000869352	2149640	0		390	0.000856978	1677890	0		390	0.000863875	931573	0
391	0.000861732	2290000	0		391	0.000871606	2153260	0		391	0.000859232	1680750	0		391	0.000866128	932938	0
392	0.000863986	2290000	0		392	0.00087386	2156890	0		392	0.000861485	1683590	0		392	0.000868381	934307	0
393	0.00086624	2290000	0		393	0.000876113	2160510	0		393	0.000863739	1686440	0		393	0.000870635	935692	0
394	0.000868493	2300000	0		394	0.000878367	2164130	0		394	0.000865992	1689280	0		394	0.000872888	937100	0
395	0.000870747	2300000	0		395	0.000880621	2167740	0		395	0.000868246	1692130	0		395	0.000875141	938544	0
396	0.000873	2310000	0		396	0.000882874	2171360	0		396	0.000870499	1694980	0		396	0.000877394	940007	0
397	0.000875254	2310000	0		397	0.000885128	2174960	0		397	0.000872753	1697850	0		397	0.000879647	941487	0
398	0.000877508	2310000	0		398	0.000887382	2178570	0		398	0.000875006	1700730	0		398	0.0008819	942989	0
399	0.000879761	2320000	0		399	0.000889635	2182170	0		399	0.00087726	1703620	0		399	0.000884153	944515	0
400	0.000882015	2320000	0		400	0.000891889	2185760	0		400	0.000879513	1706530	0		400	0.000886406	946074	0
401	0.000884268	2320000	0		401	0.000894143	2189350	0		401	0.000881767	1709460	0		401	0.000888659	947649	0
402	0.000886522	2330000	0		402	0.000896396	2192930	0		402	0.00088402	1712400	0		402	0.000890913	949255	0
403	0.000888776	2330000	0		403	0.00089865	2196490	0		403	0.000886274	1715370	0		403	0.000893166	950887	0
404	0.000891029	2340000	0		404	0.000900904	2200050	0		404	0.000888527	1718340	0		404	0.000895419	952540	0
405	0.000893283	2340000	0		405	0.000903157	2203610	0		405	0.000890781	1721310	0		405	0.000897672	954441	0
406	0.000895537	2340000	0		406	0.000905411	2207180	0		406	0.000893034	1724270	0		406	0.000899925	956157	0
407	0.00089779	2350000	0		407	0.000907665	2210740	0		407	0.000895288	1727230	0		407	0.000902178	957814	0
408	0.000900044	2350000	0		408	0.000909918	2214300	0		408	0.000897541	1730190	0		408	0.000904431	959469	0
409	0.000902297	2360000	0		409	0.000912172	2217860	0		409	0.000899795	1733140	0		409	0.000906684	961125	0
410	0.000904551	2360000	0		410	0.000914426	2221420	0		410	0.000902049	1736090	0		410	0.000908938	962781	0
411	0.000906805	2360000	0		411	0.000916679	2224980	0		411	0.000904302	1739050	0		411	0.000911191	964432	0
412	0.000909058	2370000	0		412	0.000918933	2228540	0		412	0.000906556	1742020	0		412	0.000913444	966082	0
413	0.000911312	2370000	0		413	0.000921187	2232100	0		413	0.000908809	1744960	0		413	0.000915697	967734	0
414	0.000913566	2380000	0		414	0.00092344	2235670	0		414	0.000911063	1747900	0		414	0.00091795	969377	0
415	0.000915819	2380000	0		415	0.000925694	2239240	0		415	0.000913316	1750830	0		415	0.000920203	971008	0
416	0.000918073	2380000	0		416	0.000927948	2242820	0		416	0.00091557	1753750	0		416	0.000922456	972649	0
417	0.000920326	2390000	0		417	0.000930202	2246410	0		417	0.000917823	1756680	0		417	0.000924709	974295	0
418	0.00092258	2390000	0		418	0.000932455	2250000	0		418	0.000920077	1759600	0		418	0.000926962	975950	0
419	0.000924834	2390000	0		419	0.000934709	2253590	0		419	0.00092233	1762510	0		419	0.000929216	977615	0
420	0.000927087	2400000	0		420	0.000936963	2257180	0		420	0.000924584	1765420	0		420	0.000931469	979296	0
421	0.000929341	2400000	0		421	0.000939216	2260760	0		421	0.000926837	1768320	0		421	0.000933722	980986	0
422	0.000931595	2410000	0		422	0.00094147	2264340	0		422	0.000929091	1771220	0		422	0.000935975	982690	0
423	0.000933848	2410000	0		423	0.000943724	2267930	0		423	0.000931345	1774110	0		423	0.000938228	984499	0
424	0.000936102	2410000	0		424	0.000945977	2271510	0		424	0.000933598	1776990	0		424	0.000940481	986230	0
425	0.000938356	2420000	0		425	0.000948231	2275090	0		425	0.000935852	1779850	0		425	0.000942734	987973	0
426	0.000940609	2420000	0		426	0.000950485	2278670	0		426	0.000938105	1782720	0		426	0.000944987	989719	0
427	0.000942863	2430000	0		427	0.000952739	2282260	0		427	0.000940359	1785570	0		427	0.00094724	991476	0
428	0.000945117	2430000	0		428	0.000954992	2285850	0		428	0.000942612	1788420	0		428	0.000949494	993262	0
429	0.00094737	2430000	0		429	0.000957246	2289360	0		429	0.000944866	1791270	0		429	0.000951747	995046	0
430	0.000949624	2440000	0		430	0.0009595	2292980	0		430	0.000947119	1794100	0		430	0.000954	996838	0
431	0.000951878	2440000	0		431	0.000961753	2296600	0		431	0.000949373	1796920	0		431	0.000956253	998630	0
432	0.000954131	2440000	0		432	0.000964007	2300220	0		432	0.000951626	1800110	0		432	0.000958506	1000420	0
433	0.000956385	2450000	0		433	0.000966261	2303860	0		433	0.00095388	1802930	0		433	0.000960759	1002210	0
434	0.000958639	2450000	0		434	0.000968515	2307500	0		434	0.000956134	1805730	0		434	0.000963012	1003990	0
435	0.000960892	2460000	0		435	0.000970768	2311150	0		435	0.000958387	1808520	0		435	0.000965265	1005770	0
436	0.000963146	2460000	0		436	0.000973022	2314800	0		436	0.000960641	1811320	0		436	0.000967518	1007540	0
437	0.0009654	2460000	0		437	0.000975276	2318440	0		437	0.000962894	1814110	0		437	0.000969772	1009310	0
438	0.000967653	2470000	0		438	0.000977529	2322100	0		438	0.000965148	1816890	0		438	0.000972025	1011070	0
439	0.000969907	2470000	0		439	0.000979783	2325780	0		439	0.000967401	1819630	0		439	0.000974278	1012830	0
440	0.000972161	2470000	0		440	0.000982037	2329510	0		440	0.000969655	1822350	0		440	0.000976531	1014570	0
441	0.000974414	2480000	0		441	0.000984291	2333180	0		441	0.000971908	1825070	0		441	0.000978784	1016310	0
442	0.000976668	2480000	0		442	0.000986544	2336870	0		442	0.000974162	1827760	0		442	0.000981037	1018050	0
443	0.000978922	2490000	0		443	0.000988798	2340550	0		443	0.000976416	1830440	0		443	0.00098329	1019790	0
444	0.000981175	2490000	0		444	0.000991052	2344660	0		444	0.000978669	1833110	0		444	0.000985543	1021530	0
445	0.000983429	2490000	0		445	0.000993305	2348330	0		445	0.000980923	1835780	0		445	0.000987796	1023270	0
446	0.000985683	2500000	0		446	0.000995559	2352000	0		446	0.000983176	1838460	0		446	0.00099005	1025000	0
447	0.000987936	2500000	0		447	0.000997813	2355670	0		447	0.00098543	1841160	0		447	0.000992303	1026730	0
448	0.00099019	2500000	0		448	0.001	2359350	0		448	0.000987683	1843870	0		448	0.000994556	1028450	0
449	0.000992444	2510000	0		449	0.001	2363020	0		449	0.000989937	1846590	0		449	0.000996809	1030170	0
450	0.000994697	2510000	0		450	0.001	2366670	0		450	0.000992191	1849310	0		450	0.000999062	1031890	0
451	0.000996951	2520000	0		451	0.00101	2370320	0		451	0.000994444	1852030	0		451	0.001	1033600	0
452	0.000999205	2520000	0		452	0.00101	2373970	0		452	0.000996698	1854770	0		452	0.001	1035310	0
453	0.001	2520000	0		453	0.00101	2377620	0		453	0.000998951	1857510	0		453	0.00101	1037010	0
454	0.001	2530000	0		454	0.00101	2381260	0		454	0.001	1860240	0		454	0.00101	1038710	0
455	0.00101	2530000	0		455	0.00102	2384890	0		455	0.001	1862970	0		455	0.00101	1040400	0
456	0.00101	2540000	0		456	0.00102	2388520	0		456	0.00101	1865720	0		456	0.00101	1042080	0
457	0.00101	2540000	0		457	0.00102	2392170	0		457	0.00101	1868470	0		457	0.00101	1043740	0
458	0.00101	2540000	0		458	0.00102	2395790	0		458	0.00101	1871210	0		458	0.00102	1045380	0
459	0.00101	2550000	0		459	0.00102	2399410	0		459	0.00101	1873940	0		459	0.00102	1047010	0
460	0.00102	2550000	0		460	0.00103	2403040	0		460	0.00101	1876680	0		460	0.00102	1048640	0
461	0.00102	2560000	0		461	0.00103	2406670	0		461	0.00102	1879180	0		461	0.00102	1050250	0
462	0.00102	2560000	0		462	0.00103	2410280	0		462	0.00102	1881870	0		462	0.00103	1051870	0
463	0.00102	2560000	0		463	0.00103	2413890	0		463	0.00102	1884540	0		463	0.00103	1053490	0
464	0.00103	2570000	0		464	0.00104	2417500	0		464	0.00102	1887190	0		464	0.00103	1055090	0
465	0.00103	2570000	0		465	0.00104	2421090	0		465	0.00103	1889850	0		465	0.00103	1056710	0
466	0.00103	2580000	0		466	0.00104	2424670	0		466	0.00103	1892510	0		466	0.00104	1058330	0
467	0.00103	2580000	0		467	0.00104	2428230	0		467	0.00103	1895170	0		467	0.00104	1059940	0
468	0.00104	2580000	0		468	0.00105	2431790	0		468	0.00103	1897830	0		468	0.00104	1061540	0
469	0.00104	2590000	0		469	0.00105	2435340	0		469	0.00104	1900480	0		469	0.00104	1063260	0
470	0.00104	2590000	0		470	0.00105	2438910	0		470	0.00104	1903150	0		470	0.00104	1064880	0
471	0.00104	2590000	0		471	0.00105	2442490	0		471	0.00104	1905840	0		471	0.00105	1066480	0
472	0.00104	2600000	0		472	0.00105	2446060	0		472	0.00104	1908550	0		472	0.00105	1068060	0
473	0.00105	2600000	0		473	0.00106	2449640	0		473	0.00104	1911270	0		473	0.00105	1069640	0
474	0.00105	2610000	0		474	0.00106	2453240	0		474	0.00105	1914010	0		474	0.00105	1071190	0
475	0.00105	2610000	0		475	0.00106	2456840	0		475	0.00105	1916770	0		475	0.00106	1072710	0
476	0.00105	2610000	0		476	0.00106	2460460	0		476	0.00105	1919540	0		476	0.00106	1074220	0
477	0.00106	2620000	0		477	0.00107	2464070	0		477	0.00105	1922320	0		477	0.00106	1075700	0
478	0.00106	2620000	0		478	0.00107	2467670	0		478	0.00106	1925120	0		478	0.00106	1077140	0
479	0.00106	2630000	0		479	0.00107	2471290	0		479	0.00106	1927930	0		479	0.00106	1078570	0
480	0.00106	2630000	0		480	0.00107	2474910	0		480	0.00106	1930770	0		480	0.00107	1079960	0
481	0.00106	2630000	0		481	0.00107	2478540	0		481	0.00106	1933630	0		481	0.00107	1081340	0
482	0.00107	2640000	0		482	0.00108	2482170	0		482	0.00106	1936510	0		482	0.00107	1082720	0
483	0.00107	2640000	0		483	0.00108	2485810	0		483	0.00107	1939420	0		483	0.00107	1084090	0
484	0.00107	2650000	0		484	0.00108	2489470	0		484	0.00107	1942360	0		484	0.00108	1085440	0
485	0.00107	2650000	0		485	0.00108	2493140	0		485	0.00107	1945320	0		485	0.00108	1086780	0
486	0.00108	2650000	0		486	0.00109	2496810	0		486	0.00107	1948300	0		486	0.00108	1088090	0
487	0.00108	2660000	0		487	0.00109	2500490	0		487	0.00108	1951300	0		487	0.00108	1089390	0
488	0.00108	2660000	0		488	0.00109	2504170	0		488	0.00108	1954310	0		488	0.00108	1090690	0
489	0.00108	2670000	0		489	0.00109	2507860	0		489	0.00108	1957310	0		489	0.00109	1091990	0
490	0.00108	2670000	0		490	0.00109	2511530	0		490	0.00108	1960320	0		490	0.00109	1093310	0
491	0.00109	2670000	0		491	0.0011	2515210	0		491	0.00108	1963340	0		491	0.00109	1094630	0
492	0.00109	2680000	0		492	0.0011	2518880	0		492	0.00109	1966350	0		492	0.00109	1095930	0
493	0.00109	2680000	0		493	0.0011	2522540	0		493	0.00109	1969350	0		493	0.0011	1097240	0
494	0.00109	2690000	0		494	0.0011	2526200	0		494	0.00109	1972330	0		494	0.0011	1098540	0
495	0.0011	2690000	0		495	0.00111	2529850	0		495	0.00109	1975300	0		495	0.0011	1099860	0
496	0.0011	2690000	0		496	0.00111	2533490	0		496	0.0011	1978250	0		496	0.0011	1101190	0
497	0.0011	2700000	0		497	0.00111	2537140	0		497	0.0011	1981190	0		497	0.0011	1102530	0
498	0.0011	2700000	0		498	0.00111	2540780	0		498	0.0011	1984380	0		498	0.00111	1103880	0
499	0.00111	2710000	0		499	0.00112	2544420	0		499	0.0011	1987320	0		499	0.00111	1105240	0
500	0.00111	2710000	0		500	0.00112	2548070	0		500	0.0011	1990250	0		500	0.00111	1106610	0
501	0.00111	2710000	0		501	0.00112	2551730	0		501	0.00111	1993170	0		501	0.00111	1107990	0
502	0.00111	2720000	0		502	0.00112	2555390	0		502	0.00111	1996090	0		502	0.00112	1109390	0
503	0.00111	2720000	0		503	0.00112	2559050	0		503	0.00111	1999010	0		503	0.00112	1110800	0
504	0.00112	2730000	0		504	0.00113	2562710	0		504	0.00111	2001930	0		504	0.00112	1112200	0
505	0.00112	2730000	0		505	0.00113	2566370	0		505	0.00112	2004850	0		505	0.00112	1113610	0
506	0.00112	2730000	0		506	0.00113	2570040	0		506	0.00112	2007770	0		506	0.00113	1115010	0
507	0.00112	2740000	0		507	0.00113	2573710	0		507	0.00112	2010660	0		507	0.00113	1116420	0
508	0.00113	2740000	0		508	0.00114	2577380	0		508	0.00112	2013560	0		508	0.00113	1117820	0
509	0.00113	2750000	0		509	0.00114	2581060	0		509	0.00113	2016450	0		509	0.00113	1119230	0
510	0.00113	2750000	0		510	0.00114	2584740	0		510	0.00113	2019330	0		510	0.00113	1120640	0
511	0.00113	2750000	0		511	0.00114	2588420	0		511	0.00113	2022210	0		511	0.00114	1122060	0
512	0.00113	2760000	0		512	0.00114	2592100	0		512	0.00113	2025090	0		512	0.00114	1123480	0
513	0.00114	2760000	0		513	0.00115	2595790	0		513	0.00113	2027980	0		513	0.00114	1124920	0
514	0.00114	2770000	0		514	0.00115	2599480	0		514	0.00114	2030860	0		514	0.00114	1126340	0
515	0.00114	2770000	0		515	0.00115	2603180	0		515	0.00114	2033740	0		515	0.00115	1127750	0
516	0.00114	2770000	0		516	0.00115	2606870	0		516	0.00114	2036610	0		516	0.00115	1129160	0
517	0.00115	2780000	0		517	0.00116	2610560	0		517	0.00114	2039480	0		517	0.00115	1130570	0
518	0.00115	2780000	0		518	0.00116	2614260	0		518	0.00115	2042350	0		518	0.00115	1131990	0
519	0.00115	2790000	0		519	0.00116	2617960	0		519	0.00115	2045210	0		519	0.00115	1133410	0
520	0.00115	2790000	0		520	0.00116	2621660	0		520	0.00115	2048060	0		520	0.00116	1134850	0
521	0.00115	2790000	0		521	0.00116	2625360	0		521	0.00115	2051350	0		521	0.00116	1136300	0
522	0.00116	2800000	0		522	0.00117	2629060	0		522	0.00115	2054190	0		522	0.00116	1137760	0
523	0.00116	2800000	0		523	0.00117	2632750	0		523	0.00116	2057020	0		523	0.00116	1139240	0
524	0.00116	2800000	0		524	0.00117	2636430	0		524	0.00116	2059860	0		524	0.00117	1140720	0
525	0.00116	2810000	0		525	0.00117	2640120	0		525	0.00116	2062700	0		525	0.00117	1142210	0
526	0.00117	2810000	0		526	0.00118	2643790	0		526	0.00116	2065560	0		526	0.00117	1143710	0
527	0.00117	2820000	0		527	0.00118	2647460	0		527	0.00117	2068430	0		527	0.00117	1145220	0
528	0.00117	2820000	0		528	0.00118	2651120	0		528	0.00117	2071310	0		528	0.00117	1146740	0
529	0.00117	2820000	0		529	0.00118	2654760	0		529	0.00117	2074190	0		529	0.00118	1148270	0
530	0.00117	2830000	0		530	0.00118	2658390	0		530	0.00117	2077080	0		530	0.00118	1149790	0
531	0.00118	2830000	0		531	0.00119	2662020	0		531	0.00117	2079990	0		531	0.00118	1151300	0
532	0.00118	2840000	0		532	0.00119	2665640	0		532	0.00118	2082900	0		532	0.00118	1152810	0
533	0.00118	2840000	0		533	0.00119	2669250	0		533	0.00118	2085820	0		533	0.00119	1154320	0
534	0.00118	2840000	0		534	0.00119	2672850	0		534	0.00118	2088740	0		534	0.00119	1155830	0
535	0.00119	2850000	0		535	0.0012	2676450	0		535	0.00118	2091670	0		535	0.00119	1157330	0
536	0.00119	2850000	0		536	0.0012	2680040	0		536	0.00119	2094600	0		536	0.00119	1158800	0
537	0.00119	2860000	0		537	0.0012	2683630	0		537	0.00119	2097530	0		537	0.0012	1160250	0
538	0.00119	2860000	0		538	0.0012	2687220	0		538	0.00119	2100470	0		538	0.0012	1161670	0
539	0.0012	2860000	0		539	0.00121	2690810	0		539	0.00119	2103430	0		539	0.0012	1163070	0
540	0.0012	2870000	0		540	0.00121	2694860	0		540	0.0012	2106390	0		540	0.0012	1164440	0
541	0.0012	2870000	0		541	0.00121	2698460	0		541	0.0012	2109340	0		541	0.0012	1165810	0
542	0.0012	2880000	0		542	0.00121	2701930	0		542	0.0012	2112290	0		542	0.00121	1167160	0
543	0.0012	2880000	0		543	0.00121	2705520	0		543	0.0012	2115240	0		543	0.00121	1168480	0
544	0.00121	2880000	0		544	0.00122	2709120	0		544	0.0012	2118190	0		544	0.00121	1169800	0
545	0.00121	2890000	0		545	0.00122	2712720	0		545	0.00121	2121160	0		545	0.00121	1171110	0
546	0.00121	2890000	0		546	0.00122	2716330	0		546	0.00121	2124140	0		546	0.00122	1172410	0
547	0.00121	2890000	0		547	0.00122	2719940	0		547	0.00121	2127110	0		547	0.00122	1173690	0
548	0.00122	2900000	0		548	0.00123	2723540	0		548	0.00121	2130080	0		548	0.00122	1174980	0
549	0.00122	2900000	0		549	0.00123	2727150	0		549	0.00122	2133050	0		549	0.00122	1176250	0
550	0.00122	2910000	0		550	0.00123	2730760	0		550	0.00122	2136020	0		550	0.00122	1177510	0
551	0.00122	2910000	0		551	0.00123	2734370	0		551	0.00122	2138970	0		551	0.00123	1178780	0
552	0.00122	2910000	0		552	0.00123	2737970	0		552	0.00122	2141930	0		552	0.00123	1180050	0
553	0.00123	2920000	0		553	0.00124	2741560	0		553	0.00122	2144890	0		553	0.00123	1181320	0
554	0.00123	2920000	0		554	0.00124	2745150	0		554	0.00123	2147860	0		554	0.00123	1182600	0
555	0.00123	2930000	0		555	0.00124	2748740	0		555	0.00123	2150830	0		555	0.00124	1183890	0
556	0.00123	2930000	0		556	0.00124	2752320	0		556	0.00123	2153820	0		556	0.00124	1185200	0
557	0.00124	2930000	0		557	0.00125	2755890	0		557	0.00123	2156800	0		557	0.00124	1186520	0
558	0.00124	2940000	0		558	0.00125	2759470	0		558	0.00124	2159790	0		558	0.00124	1187870	0
559	0.00124	2940000	0		559	0.00125	2763040	0		559	0.00124	2162790	0		559	0.00124	1189220	0
560	0.00124	2940000	0		560	0.00125	2766600	0		560	0.00124	2165780	0		560	0.00125	1190580	0
561	0.00124	2950000	0		561	0.00125	2770160	0		561	0.00124	2168780	0		561	0.00125	1191970	0
562	0.00125	2950000	0		562	0.00126	2773730	0		562	0.00124	2171770	0		562	0.00125	1193360	0
563	0.00125	2960000	0		563	0.00126	2777300	0		563	0.00125	2174770	0		563	0.00125	1194750	0
564	0.00125	2960000	0		564	0.00126	2780870	0		564	0.00125	2177780	0		564	0.00126	1196160	0
565	0.00125	2960000	0		565	0.00126	2784450	0		565	0.00125	2180770	0		565	0.00126	1197580	0
566	0.00126	2970000	0		566	0.00127	2788030	0		566	0.00125	2183770	0		566	0.00126	1199030	0
567	0.00126	2970000	0		567	0.00127	2791610	0		567	0.00126	2186780	0		567	0.00126	1200470	0
568	0.00126	2970000	0		568	0.00127	2795190	0		568	0.00126	2189770	0		568	0.00126	1201930	0
569	0.00126	2980000	0		569	0.00127	2798770	0		569	0.00126	2192770	0		569	0.00127	1203420	0
570	0.00127	2980000	0		570	0.00128	2802340	0		570	0.00126	2195750	0		570	0.00127	1204920	0
571	0.00127	2990000	0		571	0.00128	2805910	0		571	0.00126	2198730	0		571	0.00127	1206440	0
572	0.00127	2990000	0		572	0.00128	2809490	0		572	0.00127	2201710	0		572	0.00127	1207960	0
573	0.00127	2990000	0		573	0.00128	2813060	0		573	0.00127	2204690	0		573	0.00128	1209480	0
574	0.00127	3000000	0		574	0.00128	2816620	0		574	0.00127	2207660	0		574	0.00128	1211010	0
575	0.00128	3000000	0		575	0.00129	2820190	0		575	0.00127	2210620	0		575	0.00128	1212540	0
576	0.00128	3010000	0		576	0.00129	2823760	0		576	0.00128	2213590	0		576	0.00128	1214080	0
577	0.00128	3010000	0		577	0.00129	2827330	0		577	0.00128	2216550	0		577	0.00129	1215620	0
578	0.00128	3010000	0		578	0.00129	2830910	0		578	0.00128	2219500	0		578	0.00129	1217150	0
579	0.00129	3020000	0		579	0.0013	2834490	0		579	0.00128	2222450	0		579	0.00129	1218700	0
580	0.00129	3020000	0		580	0.0013	2838080	0		580	0.00129	2225400	0		580	0.00129	1220250	0
581	0.00129	3020000	0		581	0.0013	2841680	0		581	0.00129	2228330	0		581	0.00129	1221800	0
582	0.00129	3030000	0		582	0.0013	2845280	0		582	0.00129	2231260	0		582	0.0013	1223360	0
583	0.00129	3030000	0		583	0.0013	2848880	0		583	0.00129	2234170	0		583	0.0013	1224930	0
584	0.0013	3040000	0		584	0.00131	2852490	0		584	0.00129	2237090	0		584	0.0013	1226530	0
585	0.0013	3040000	0		585	0.00131	2856100	0		585	0.0013	2240000	0		585	0.0013	1228120	0
586	0.0013	3040000	0		586	0.00131	2859720	0		586	0.0013	2242900	0		586	0.00131	1229710	0
587	0.0013	3050000	0		587	0.00131	2863350	0		587	0.0013	2245790	0		587	0.00131	1231310	0
588	0.00131	3050000	0		588	0.00132	2866980	0		588	0.0013	2248680	0		588	0.00131	1232930	0
589	0.00131	3060000	0		589	0.00132	2870620	0		589	0.00131	2251550	0		589	0.00131	1234540	0
590	0.00131	3060000	0		590	0.00132	2874290	0		590	0.00131	2254410	0		590	0.00131	1236150	0
591	0.00131	3060000	0		591	0.00132	2877980	0		591	0.00131	2257270	0		591	0.00132	1237780	0
592	0.00131	3070000	0		592	0.00132	2881660	0		592	0.00131	2260120	0		592	0.00132	1239400	0
593	0.00132	3070000	0		593	0.00133	2885360	0		593	0.00131	2262960	0		593	0.00132	1241070	0
594	0.00132	3080000	0		594	0.00133	2889060	0		594	0.00132	2265800	0		594	0.00132	1242740	0
595	0.00132	3080000	0		595	0.00133	2892760	0		595	0.00132	2268630	0		595	0.00133	1244420	0
596	0.00132	3080000	0		596	0.00133	2896600	0		596	0.00132	2271440	0		596	0.00133	1246100	0
597	0.00133	3090000	0		597	0.00134	2900290	0		597	0.00132	2274310	0		597	0.00133	1247760	0
598	0.00133	3090000	0		598	0.00134	2903990	0		598	0.00133	2277110	0		598	0.00133	1249420	0
599	0.00133	3090000	0		599	0.00134	2907690	0		599	0.00133	2279910	0		599	0.00133	1251070	0
600	0.00133	3100000	0		600	0.00134	2911390	0		600	0.00133	2282700	0		600	0.00134	1252710	0
601	0.00134	3100000	0		601	0.00134	2915080	0		601	0.00133	2285490	0		601	0.00134	1254340	0
602	0.00134	3110000	0		602	0.00135	2918770	0		602	0.00133	2288280	0		602	0.00134	1255950	0
603	0.00134	3110000	0		603	0.00135	2922450	0		603	0.00134	2291070	0		603	0.00134	1257560	0
604	0.00134	3110000	0		604	0.00135	2926140	0		604	0.00134	2293860	0		604	0.00135	1259170	0
605	0.00134	3120000	0		605	0.00135	2929820	0		605	0.00134	2296650	0		605	0.00135	1260800	0
606	0.00135	3120000	0		606	0.00136	2933500	0		606	0.00134	2299450	0		606	0.00135	1262410	0
607	0.00135	3130000	0		607	0.00136	2937160	0		607	0.00135	2302230	0		607	0.00135	1264020	0
608	0.00135	3130000	0		608	0.00136	2940800	0		608	0.00135	2305020	0		608	0.00136	1265630	0
609	0.00135	3130000	0		609	0.00136	2944440	0		609	0.00135	2307800	0		609	0.00136	1267250	0
610	0.00136	3140000	0		610	0.00137	2948080	0		610	0.00135	2310590	0		610	0.00136	1268880	0
611	0.00136	3140000	0		611	0.00137	2951780	0		611	0.00136	2313380	0		611	0.00136	1270520	0
612	0.00136	3150000	0		612	0.00137	2955370	0		612	0.00136	2316160	0		612	0.00136	1272150	0
613	0.00136	3150000	0		613	0.00137	2958950	0		613	0.00136	2318980	0		613	0.00137	1273800	0
614	0.00136	3150000	0		614	0.00137	2962520	0		614	0.00136	2321760	0		614	0.00137	1275460	0
615	0.00137	3160000	0		615	0.00138	2966080	0		615	0.00136	2324530	0		615	0.00137	1277120	0
616	0.00137	3160000	0		616	0.00138	2969640	0		616	0.00137	2327310	0		616	0.00137	1278790	0
617	0.00137	3170000	0		617	0.00138	2973210	0		617	0.00137	2330090	0		617	0.00138	1280450	0
618	0.00137	3170000	0		618	0.00138	2976800	0		618	0.00137	2332880	0		618	0.00138	1282120	0
619	0.00138	3170000	0		619	0.00139	2980370	0		619	0.00137	2335660	0		619	0.00138	1283800	0
620	0.00138	3180000	0		620	0.00139	2983940	0		620	0.00138	2338450	0		620	0.00138	1285490	0
621	0.00138	3180000	0		621	0.00139	2987520	0		621	0.00138	2341240	0		621	0.00138	1287200	0
622	0.00138	3190000	0		622	0.00139	2991090	0		622	0.00138	2344030	0		622	0.00139	1288910	0
623	0.00138	3190000	0		623	0.00139	2994680	0		623	0.00138	2346830	0		623	0.00139	1290630	0
624	0.00139	3190000	0		624	0.0014	2998270	0		624	0.00138	2349620	0		624	0.00139	1292350	0
625	0.00139	3200000	0		625	0.0014	3001880	0		625	0.00139	2352420	0		625	0.00139	1294080	0
626	0.00139	3200000	0		626	0.0014	3005490	0		626	0.00139	2355200	0		626	0.0014	1295810	0
627	0.00139	3210000	0		627	0.0014	3009120	0		627	0.00139	2358000	0		627	0.0014	1297540	0
628	0.0014	3210000	0		628	0.00141	3012750	0		628	0.00139	2360820	0		628	0.0014	1299260	0
629	0.0014	3210000	0		629	0.00141	3016400	0		629	0.0014	2363630	0		629	0.0014	1300980	0
630	0.0014	3220000	0		630	0.00141	3020050	0		630	0.0014	2366440	0		630	0.0014	1302690	0
631	0.0014	3220000	0		631	0.00141	3023700	0		631	0.0014	2369240	0		631	0.00141	1304410	0
632	0.0014	3230000	0		632	0.00141	3027360	0		632	0.0014	2372050	0		632	0.00141	1306140	0
633	0.00141	3230000	0		633	0.00142	3031020	0		633	0.0014	2374850	0		633	0.00141	1307860	0
634	0.00141	3230000	0		634	0.00142	3034670	0		634	0.00141	2377660	0		634	0.00141	1309610	0
635	0.00141	3240000	0		635	0.00142	3038330	0		635	0.00141	2380470	0		635	0.00142	1311410	0
636	0.00141	3240000	0		636	0.00142	3041980	0		636	0.00141	2383270	0		636	0.00142	1313160	0
637	0.00142	3250000	0		637	0.00143	3045630	0		637	0.00141	2386070	0		637	0.00142	1314910	0
638	0.00142	3250000	0		638	0.00143	3049270	0		638	0.00142	2388870	0		638	0.00142	1316650	0
639	0.00142	3250000	0		639	0.00143	3052910	0		639	0.00142	2391670	0		639	0.00142	1318380	0
640	0.00142	3260000	0		640	0.00143	3056560	0		640	0.00142	2394470	0		640	0.00143	1320090	0
641	0.00143	3260000	0		641	0.00144	3060200	0		641	0.00142	2397270	0		641	0.00143	1321810	0
642	0.00143	3260000	0		642	0.00144	3063850	0		642	0.00142	2400080	0		642	0.00143	1323520	0
643	0.00143	3270000	0		643	0.00144	3067510	0		643	0.00143	2402890	0		643	0.00143	1325230	0
644	0.00143	3270000	0		644	0.00144	3071160	0		644	0.00143	2405700	0		644	0.00144	1326940	0
645	0.00143	3280000	0		645	0.00144	3074810	0		645	0.00143	2408510	0		645	0.00144	1328640	0
646	0.00144	3280000	0		646	0.00145	3078450	0		646	0.00143	2411320	0		646	0.00144	1330360	0
647	0.00144	3280000	0		647	0.00145	3082100	0		647	0.00144	2414130	0		647	0.00144	1332080	0
648	0.00144	3290000	0		648	0.00145	3085740	0		648	0.00144	2416930	0		648	0.00145	1333810	0
649	0.00144	3290000	0		649	0.00145	3089380	0		649	0.00144	2419720	0		649	0.00145	1335540	0
650	0.00145	3300000	0		650	0.00146	3093020	0		650	0.00144	2422510	0		650	0.00145	1337270	0
651	0.00145	3300000	0		651	0.00146	3096650	0		651	0.00145	2425280	0		651	0.00145	1339000	0
652	0.00145	3300000	0		652	0.00146	3100280	0		652	0.00145	2428050	0		652	0.00145	1340740	0
653	0.00145	3310000	0		653	0.00146	3103910	0		653	0.00145	2430800	0		653	0.00146	1342490	0
654	0.00145	3310000	0		654	0.00146	3107540	0		654	0.00145	2433550	0		654	0.00146	1344250	0
655	0.00146	3320000	0		655	0.00147	3111170	0		655	0.00145	2436290	0		655	0.00146	1346030	0
656	0.00146	3320000	0		656	0.00147	3114810	0		656	0.00146	2439030	0		656	0.00146	1347800	0
657	0.00146	3320000	0		657	0.00147	3118450	0		657	0.00146	2441760	0		657	0.00147	1349550	0
658	0.00146	3330000	0		658	0.00147	3122100	0		658	0.00146	2444490	0		658	0.00147	1351300	0
659	0.00147	3330000	0		659	0.00148	3125750	0		659	0.00146	2447210	0		659	0.00147	1353050	0
660	0.00147	3340000	0		660	0.00148	3129400	0		660	0.00147	2449950	0		660	0.00147	1354790	0
661	0.00147	3340000	0		661	0.00148	3133040	0		661	0.00147	2452680	0		661	0.00147	1356540	0
662	0.00147	3340000	0		662	0.00148	3136680	0		662	0.00147	2455420	0		662	0.00148	1358280	0
663	0.00147	3350000	0		663	0.00148	3140310	0		663	0.00147	2458170	0		663	0.00148	1360000	0
664	0.00148	3350000	0		664	0.00149	3143930	0		664	0.00147	2460910	0		664	0.00148	1361720	0
665	0.00148	3360000	0		665	0.00149	3147530	0		665	0.00148	2463660	0		665	0.00148	1363790	0
666	0.00148	3360000	0		666	0.00149	3151110	0		666	0.00148	2466420	0		666	0.00149	1365510	0
667	0.00148	3360000	0		667	0.00149	3154680	0		667	0.00148	2469180	0		667	0.00149	1367190	0
668	0.00149	3370000	0		668	0.0015	3158240	0		668	0.00148	2471940	0		668	0.00149	1368840	0
669	0.00149	3370000	0		669	0.0015	3161800	0		669	0.00149	2474710	0		669	0.00149	1370490	0
670	0.00149	3370000	0		670	0.0015	3165340	0		670	0.00149	2477650	0		670	0.00149	1372140	0
671	0.00149	3380000	0		671	0.0015	3168880	0		671	0.00149	2480440	0		671	0.0015	1373790	0
672	0.0015	3380000	0		672	0.0015	3172410	0		672	0.00149	2483250	0		672	0.0015	1375420	0
673	0.0015	3390000	0		673	0.00151	3175950	0		673	0.00149	2486070	0		673	0.0015	1377050	0
674	0.0015	3390000	0		674	0.00151	3179480	0		674	0.0015	2488890	0		674	0.0015	1378660	0
675	0.0015	3390000	0		675	0.00151	3183030	0		675	0.0015	2491720	0		675	0.00151	1380270	0
676	0.0015	3400000	0		676	0.00151	3186570	0		676	0.0015	2494560	0		676	0.00151	1381890	0
677	0.00151	3400000	0		677	0.00152	3190120	0		677	0.0015	2497410	0		677	0.00151	1383500	0
678	0.00151	3400000	0		678	0.00152	3193680	0		678	0.00151	2500270	0		678	0.00151	1385090	0
679	0.00151	3410000	0		679	0.00152	3197240	0		679	0.00151	2503140	0		679	0.00152	1386670	0
680	0.00151	3410000	0		680	0.00152	3200810	0		680	0.00151	2506010	0		680	0.00152	1388250	0
681	0.00152	3420000	0		681	0.00153	3204380	0		681	0.00151	2508880	0		681	0.00152	1389820	0
682	0.00152	3420000	0		682	0.00153	3207960	0		682	0.00152	2511770	0		682	0.00152	1391390	0
683	0.00152	3420000	0		683	0.00153	3211530	0		683	0.00152	2514650	0		683	0.00152	1392960	0
684	0.00152	3430000	0		684	0.00153	3215130	0		684	0.00152	2517550	0		684	0.00153	1394530	0
685	0.00152	3430000	0		685	0.00153	3218710	0		685	0.00152	2520440	0		685	0.00153	1396090	0
686	0.00153	3430000	0		686	0.00154	3222290	0		686	0.00152	2523330	0		686	0.00153	1397660	0
687	0.00153	3440000	0		687	0.00154	3225870	0		687	0.00153	2526230	0		687	0.00153	1399230	0
688	0.00153	3440000	0		688	0.00154	3229470	0		688	0.00153	2529120	0		688	0.00154	1400810	0
689	0.00153	3450000	0		689	0.00154	3233080	0		689	0.00153	2532010	0		689	0.00154	1402370	0
690	0.00154	3450000	0		690	0.00155	3236690	0		690	0.00153	2534910	0		690	0.00154	1403930	0
691	0.00154	3450000	0		691	0.00155	3240320	0		691	0.00154	2537820	0		691	0.00154	1405490	0
692	0.00154	3460000	0		692	0.00155	3243950	0		692	0.00154	2540710	0		692	0.00154	1407040	0
693	0.00154	3460000	0		693	0.00155	3247580	0		693	0.00154	2543610	0		693	0.00155	1408590	0
694	0.00154	3470000	0		694	0.00155	3251220	0		694	0.00154	2546520	0		694	0.00155	1410140	0
695	0.00155	3470000	0		695	0.00156	3254860	0		695	0.00154	2549430	0		695	0.00155	1411680	0
696	0.00155	3470000	0		696	0.00156	3258500	0		696	0.00155	2552340	0		696	0.00155	1413200	0
697	0.00155	3480000	0		697	0.00156	3262150	0		697	0.00155	2555260	0		697	0.00156	1414720	0
698	0.00155	3480000	0		698	0.00156	3265800	0		698	0.00155	2558170	0		698	0.00156	1416240	0
699	0.00156	3480000	0		699	0.00157	3269450	0		699	0.00155	2561090	0		699	0.00156	1417760	0
700	0.00156	3490000	0		700	0.00157	3273110	0		700	0.00156	2564010	0		700	0.00156	1419260	0
701	0.00156	3490000	0		701	0.00157	3276760	0		701	0.00156	2566930	0		701	0.00156	1420750	0
702	0.00156	3500000	0		702	0.00157	3280400	0		702	0.00156	2569850	0		702	0.00157	1422230	0
703	0.00156	3500000	0		703	0.00157	3284050	0		703	0.00156	2572760	0		703	0.00157	1423710	0
704	0.00157	3500000	0		704	0.00158	3287700	0		704	0.00156	2575670	0		704	0.00157	1425190	0
705	0.00157	3510000	0		705	0.00158	3291340	0		705	0.00157	2578570	0		705	0.00157	1426660	0
706	0.00157	3510000	0		706	0.00158	3294990	0		706	0.00157	2581470	0		706	0.00158	1428130	0
707	0.00157	3520000	0		707	0.00158	3298640	0		707	0.00157	2584380	0		707	0.00158	1429600	0
708	0.00158	3520000	0		708	0.00159	3302290	0		708	0.00157	2587290	0		708	0.00158	1431080	0
709	0.00158	3520000	0		709	0.00159	3305930	0		709	0.00158	2590190	0		709	0.00158	1432550	0
710	0.00158	3530000	0		710	0.00159	3309570	0		710	0.00158	2593070	0		710	0.00158	1434020	0
711	0.00158	3530000	0		711	0.00159	3313210	0		711	0.00158	2595940	0		711	0.00159	1435490	0
712	0.00159	3530000	0		712	0.0016	3316850	0		712	0.00158	2598800	0		712	0.00159	1436950	0
713	0.00159	3540000	0		713	0.0016	3320500	0		713	0.00158	2601650	0		713	0.00159	1438390	0
714	0.00159	3540000	0		714	0.0016	3324150	0		714	0.00159	2604490	0		714	0.00159	1439830	0
715	0.00159	3550000	0		715	0.0016	3327810	0		715	0.00159	2607320	0		715	0.0016	1441270	0
716	0.00159	3550000	0		716	0.0016	3331460	0		716	0.00159	2610160	0		716	0.0016	1442700	0
717	0.0016	3550000	0		717	0.00161	3335110	0		717	0.00159	2613000	0		717	0.0016	1444130	0
718	0.0016	3560000	0		718	0.00161	3338760	0		718	0.0016	2615840	0		718	0.0016	1445560	0
719	0.0016	3560000	0		719	0.00161	3342410	0		719	0.0016	2618670	0		719	0.00161	1446990	0
720	0.0016	3570000	0		720	0.00161	3346050	0		720	0.0016	2621500	0		720	0.00161	1448420	0
721	0.00161	3570000	0		721	0.00162	3349690	0		721	0.0016	2624310	0		721	0.00161	1449850	0
722	0.00161	3570000	0		722	0.00162	3353310	0		722	0.00161	2627140	0		722	0.00161	1451280	0
723	0.00161	3580000	0		723	0.00162	3356920	0		723	0.00161	2629960	0		723	0.00161	1452700	0
724	0.00161	3580000	0		724	0.00162	3360520	0		724	0.00161	2632780	0		724	0.00162	1454130	0
725	0.00161	3590000	0		725	0.00162	3364110	0		725	0.00161	2635610	0		725	0.00162	1455550	0
726	0.00162	3590000	0		726	0.00163	3367690	0		726	0.00161	2638450	0		726	0.00162	1456980	0
727	0.00162	3590000	0		727	0.00163	3371260	0		727	0.00162	2641300	0		727	0.00162	1458430	0
728	0.00162	3600000	0		728	0.00163	3374810	0		728	0.00162	2644150	0		728	0.00163	1459890	0
729	0.00162	3600000	0		729	0.00163	3378370	0		729	0.00162	2647000	0		729	0.00163	1461340	0
730	0.00163	3600000	0		730	0.00164	3381920	0		730	0.00162	2649870	0		730	0.00163	1462790	0
731	0.00163	3610000	0		731	0.00164	3385470	0		731	0.00163	2652750	0		731	0.00163	1464250	0
732	0.00163	3610000	0		732	0.00164	3389030	0		732	0.00163	2655630	0		732	0.00163	1465720	0
733	0.00163	3620000	0		733	0.00164	3392580	0		733	0.00163	2658520	0		733	0.00164	1467190	0
734	0.00163	3620000	0		734	0.00164	3396150	0		734	0.00163	2661410	0		734	0.00164	1468680	0
735	0.00164	3620000	0		735	0.00165	3399710	0		735	0.00163	2664310	0		735	0.00164	1470170	0
736	0.00164	3630000	0		736	0.00165	3403290	0		736	0.00164	2667210	0		736	0.00164	1471690	0
737	0.00164	3630000	0		737	0.00165	3406860	0		737	0.00164	2670120	0		737	0.00165	1473270	0
738	0.00164	3640000	0		738	0.00165	3410440	0		738	0.00164	2673020	0		738	0.00165	1474820	0
739	0.00165	3640000	0		739	0.00166	3414020	0		739	0.00164	2675930	0		739	0.00165	1476360	0
740	0.00165	3640000	0		740	0.00166	3417600	0		740	0.00165	2678840	0		740	0.00165	1477920	0
741	0.00165	3650000	0		741	0.00166	3421190	0		741	0.00165	2681750	0		741	0.00165	1479480	0
742	0.00165	3650000	0		742	0.00166	3424770	0		742	0.00165	2684660	0		742	0.00166	1481040	0
743	0.00166	3660000	0		743	0.00166	3428360	0		743	0.00165	2687580	0		743	0.00166	1482620	0
744	0.00166	3660000	0		744	0.00167	3431960	0		744	0.00165	2690500	0		744	0.00166	1484200	0
745	0.00166	3660000	0		745	0.00167	3435540	0		745	0.00166	2693420	0		745	0.00166	1485790	0
746	0.00166	3670000	0		746	0.00167	3439140	0		746	0.00166	2696360	0		746	0.00167	1487390	0
747	0.00166	3670000	0		747	0.00167	3442740	0		747	0.00166	2699320	0		747	0.00167	1488990	0
748	0.00167	3670000	0		748	0.00168	3446340	0		748	0.00166	2702280	0		748	0.00167	1490600	0
749	0.00167	3680000	0		749	0.00168	3449960	0		749	0.00167	2705260	0		749	0.00167	1492210	0
750	0.00167	3680000	0		750	0.00168	3453580	0		750	0.00167	2708250	0		750	0.00168	1493820	0
751	0.00167	3690000	0		751	0.00168	3457190	0		751	0.00167	2711240	0		751	0.00168	1495430	0
752	0.00168	3690000	0		752	0.00169	3460510	0		752	0.00167	2714240	0		752	0.00168	1497040	0
753	0.00168	3690000	0		753	0.00169	3464130	0		753	0.00168	2717250	0		753	0.00168	1498650	0
754	0.00168	3700000	0		754	0.00169	3467770	0		754	0.00168	2720260	0		754	0.00168	1500260	0
755	0.00168	3700000	0		755	0.00169	3471400	0		755	0.00168	2723270	0		755	0.00169	1501870	0
756	0.00168	3710000	0		756	0.00169	3475050	0		756	0.00168	2726280	0		756	0.00169	1503470	0
757	0.00169	3710000	0		757	0.0017	3478700	0		757	0.00168	2729300	0		757	0.00169	1505070	0
758	0.00169	3710000	0		758	0.0017	3482360	0		758	0.00169	2732320	0		758	0.00169	1506670	0
759	0.00169	3720000	0		759	0.0017	3486010	0		759	0.00169	2735340	0		759	0.0017	1508270	0
760	0.00169	3720000	0		760	0.0017	3489680	0		760	0.00169	2738360	0		760	0.0017	1509870	0
761	0.0017	3730000	0		761	0.00171	3493340	0		761	0.00169	2741380	0		761	0.0017	1511480	0
762	0.0017	3730000	0		762	0.00171	3497010	0		762	0.0017	2744400	0		762	0.0017	1513080	0
763	0.0017	3730000	0		763	0.00171	3500690	0		763	0.0017	2747430	0		763	0.0017	1514690	0
764	0.0017	3740000	0		764	0.00171	3504360	0		764	0.0017	2750450	0		764	0.00171	1516300	0
765	0.0017	3740000	0		765	0.00171	3508040	0		765	0.0017	2753470	0		765	0.00171	1517880	0
766	0.00171	3750000	0		766	0.00172	3511720	0		766	0.0017	2756500	0		766	0.00171	1519460	0
767	0.00171	3750000	0		767	0.00172	3515400	0		767	0.00171	2759510	0		767	0.00171	1521050	0
768	0.00171	3750000	0		768	0.00172	3519090	0		768	0.00171	2762520	0		768	0.00172	1522620	0
769	0.00171	3760000	0		769	0.00172	3522780	0		769	0.00171	2765530	0		769	0.00172	1524190	0
770	0.00172	3760000	0		770	0.00173	3526460	0		770	0.00171	2768530	0		770	0.00172	1525740	0
771	0.00172	3770000	0		771	0.00173	3530140	0		771	0.00172	2771510	0		771	0.00172	1527290	0
772	0.00172	3770000	0		772	0.00173	3533810	0		772	0.00172	2774490	0		772	0.00172	1528830	0
773	0.00172	3770000	0		773	0.00173	3537470	0		773	0.00172	2777450	0		773	0.00173	1530350	0
774	0.00172	3780000	0		774	0.00173	3541130	0		774	0.00172	2780400	0		774	0.00173	1531870	0
775	0.00173	3780000	0		775	0.00174	3544780	0		775	0.00172	2783510	0		775	0.00173	1533370	0
776	0.00173	3780000	0		776	0.00174	3548420	0		776	0.00173	2786430	0		776	0.00173	1534860	0
777	0.00173	3790000	0		777	0.00174	3552050	0		777	0.00173	2789340	0		777	0.00174	1536350	0
778	0.00173	3790000	0		778	0.00174	3555680	0		778	0.00173	2792240	0		778	0.00174	1537820	0
779	0.00174	3800000	0		779	0.00175	3559300	0		779	0.00173	2795130	0		779	0.00174	1539280	0
780	0.00174	3800000	0		780	0.00175	3562910	0		780	0.00174	2798470	0		780	0.00174	1540730	0
781	0.00174	3800000	0		781	0.00175	3566530	0		781	0.00174	2801340	0		781	0.00174	1542180	0
782	0.00174	3810000	0		782	0.00175	3570130	0		782	0.00174	2804190	0		782	0.00175	1543620	0
783	0.00175	3810000	0		783	0.00176	3573740	0		783	0.00174	2807030	0		783	0.00175	1545060	0
784	0.00175	3820000	0		784	0.00176	3577350	0		784	0.00174	2809870	0		784	0.00175	1546480	0
785	0.00175	3820000	0		785	0.00176	3580960	0		785	0.00175	2812690	0		785	0.00175	1547900	0
786	0.00175	3820000	0		786	0.00176	3584570	0		786	0.00175	2815520	0		786	0.00176	1549320	0
787	0.00175	3830000	0		787	0.00176	3588170	0		787	0.00175	2818340	0		787	0.00176	1550840	0
788	0.00176	3830000	0		788	0.00177	3591760	0		788	0.00175	2821170	0		788	0.00176	1552250	0
789	0.00176	3840000	0		789	0.00177	3595340	0		789	0.00176	2823990	0		789	0.00176	1553650	0
790	0.00176	3840000	0		790	0.00177	3598910	0		790	0.00176	2826800	0		790	0.00177	1555060	0
791	0.00176	3840000	0		791	0.00177	3602470	0		791	0.00176	2829610	0		791	0.00177	1556450	0
792	0.00177	3850000	0		792	0.00178	3606030	0		792	0.00176	2832420	0		792	0.00177	1557860	0
793	0.00177	3850000	0		793	0.00178	3609570	0		793	0.00177	2835230	0		793	0.00177	1559270	0
794	0.00177	3850000	0		794	0.00178	3613120	0		794	0.00177	2838040	0		794	0.00177	1560680	0
795	0.00177	3860000	0		795	0.00178	3616670	0		795	0.00177	2840840	0		795	0.00178	1562110	0
796	0.00177	3860000	0		796	0.00178	3620220	0		796	0.00177	2843640	0		796	0.00178	1563540	0
797	0.00178	3870000	0		797	0.00179	3623760	0		797	0.00177	2846430	0		797	0.00178	1564970	0
798	0.00178	3870000	0		798	0.00179	3627310	0		798	0.00178	2849220	0		798	0.00178	1566410	0
799	0.00178	3870000	0		799	0.00179	3630860	0		799	0.00178	2852010	0		799	0.00179	1567860	0
800	0.00178	3880000	0		800	0.00179	3634420	0		800	0.00178	2854790	0		800	0.00179	1569320	0
801	0.00179	3880000	0		801	0.0018	3637970	0		801	0.00178	2857570	0		801	0.00179	1570800	0
802	0.00179	3890000	0		802	0.0018	3641520	0		802	0.00179	2860350	0		802	0.00179	1572270	0
803	0.00179	3890000	0		803	0.0018	3645080	0		803	0.00179	2863130	0		803	0.00179	1573750	0
804	0.00179	3890000	0		804	0.0018	3648630	0		804	0.00179	2865900	0		804	0.0018	1575250	0
805	0.00179	3900000	0		805	0.0018	3652210	0		805	0.00179	2868660	0		805	0.0018	1576760	0
806	0.0018	3900000	0		806	0.00181	3655560	0		806	0.00179	2871440	0		806	0.0018	1578280	0
807	0.0018	3900000	0		807	0.00181	3659120	0		807	0.0018	2874190	0		807	0.0018	1579810	0
808	0.0018	3910000	0		808	0.00181	3663040	0		808	0.0018	2876910	0		808	0.00181	1581350	0
809	0.0018	3910000	0		809	0.00181	3666600	0		809	0.0018	2879630	0		809	0.00181	1582900	0
810	0.00181	3920000	0		810	0.00182	3670160	0		810	0.0018	2882370	0		810	0.00181	1584460	0
811	0.00181	3920000	0		811	0.00182	3673720	0		811	0.00181	2885100	0		811	0.00181	1586030	0
812	0.00181	3920000	0		812	0.00182	3677290	0		812	0.00181	2887840	0		812	0.00181	1587610	0
813	0.00181	3930000	0		813	0.00182	3680860	0		813	0.00181	2890580	0		813	0.00182	1589200	0
814	0.00182	3930000	0		814	0.00183	3684430	0		814	0.00181	2893320	0		814	0.00182	1590800	0
815	0.00182	3940000	0		815	0.00183	3688020	0		815	0.00181	2896100	0		815	0.00182	1592420	0
816	0.00182	3940000	0		816	0.00183	3691610	0		816	0.00182	2898780	0		816	0.00182	1594060	0
817	0.00182	3940000	0		817	0.00183	3695210	0		817	0.00182	2901540	0		817	0.00183	1595730	0
818	0.00182	3950000	0		818	0.00183	3698810	0		818	0.00182	2904300	0		818	0.00183	1597400	0
819	0.00183	3950000	0		819	0.00184	3702420	0		819	0.00182	2907080	0		819	0.00183	1599090	0
820	0.00183	3950000	0		820	0.00184	3706030	0		820	0.00183	2909860	0		820	0.00183	1600790	0
821	0.00183	3960000	0		821	0.00184	3709650	0		821	0.00183	2912640	0		821	0.00183	1602510	0
822	0.00183	3960000	0		822	0.00184	3713270	0		822	0.00183	2915430	0		822	0.00184	1604220	0
823	0.00184	3970000	0		823	0.00185	3716900	0		823	0.00183	2918230	0		823	0.00184	1605940	0
824	0.00184	3970000	0		824	0.00185	3720560	0		824	0.00184	2921030	0		824	0.00184	1607670	0
825	0.00184	3970000	0		825	0.00185	3724200	0		825	0.00184	2923840	0		825	0.00184	1609400	0
826	0.00184	3980000	0		826	0.00185	3727820	0		826	0.00184	2926650	0		826	0.00185	1611130	0
827	0.00184	3980000	0		827	0.00185	3731450	0		827	0.00184	2929460	0		827	0.00185	1612930	0
828	0.00185	3990000	0		828	0.00186	3735080	0		828	0.00184	2932280	0		828	0.00185	1614660	0
829	0.00185	3990000	0		829	0.00186	3738700	0		829	0.00185	2935100	0		829	0.00185	1616380	0
830	0.00185	3990000	0		830	0.00186	3742330	0		830	0.00185	2937930	0		830	0.00186	1618100	0
831	0.00185	4000000	0		831	0.00186	3745940	0		831	0.00185	2940760	0		831	0.00186	1619800	0
832	0.00186	4000000	0		832	0.00187	3749560	0		832	0.00185	2943590	0		832	0.00186	1621500	0
833	0.00186	4010000	0		833	0.00187	3753160	0		833	0.00186	2946410	0		833	0.00186	1623190	0
834	0.00186	4010000	0		834	0.00187	3756750	0		834	0.00186	2949240	0		834	0.00186	1624860	0
835	0.00186	4010000	0		835	0.00187	3760340	0		835	0.00186	2952070	0		835	0.00187	1626550	0
836	0.00186	4020000	0		836	0.00187	3763930	0		836	0.00186	2954900	0		836	0.00187	1628190	0
837	0.00187	4020000	0		837	0.00188	3767520	0		837	0.00186	2957720	0		837	0.00187	1629820	0
838	0.00187	4020000	0		838	0.00188	3771110	0		838	0.00187	2960550	0		838	0.00187	1631430	0
839	0.00187	4030000	0		839	0.00188	3774700	0		839	0.00187	2963370	0		839	0.00188	1633020	0
840	0.00187	4030000	0		840	0.00188	3778290	0		840	0.00187	2966200	0		840	0.00188	1634610	0
841	0.00188	4040000	0		841	0.00189	3781880	0		841	0.00187	2969030	0		841	0.00188	1636180	0
842	0.00188	4040000	0		842	0.00189	3785480	0		842	0.00188	2971860	0		842	0.00188	1637740	0
843	0.00188	4040000	0		843	0.00189	3789090	0		843	0.00188	2974700	0		843	0.00188	1639290	0
844	0.00188	4050000	0		844	0.00189	3792710	0		844	0.00188	2977530	0		844	0.00189	1640840	0
845	0.00188	4050000	0		845	0.00189	3796340	0		845	0.00188	2980380	0		845	0.00189	1642390	0
846	0.00189	4060000	0		846	0.0019	3799980	0		846	0.00188	2983230	0		846	0.00189	1643940	0
847	0.00189	4060000	0		847	0.0019	3803610	0		847	0.00189	2986070	0		847	0.00189	1645490	0
848	0.00189	4060000	0		848	0.0019	3807260	0		848	0.00189	2988930	0		848	0.0019	1647040	0
849	0.00189	4070000	0		849	0.0019	3810900	0		849	0.00189	2991790	0		849	0.0019	1648590	0
850	0.0019	4070000	0		850	0.00191	3814560	0		850	0.00189	2994650	0		850	0.0019	1650140	0
851	0.0019	4080000	0		851	0.00191	3818210	0		851	0.0019	2997510	0		851	0.0019	1651690	0
852	0.0019	4080000	0		852	0.00191	3821880	0		852	0.0019	3000370	0		852	0.0019	1653250	0
853	0.0019	4080000	0		853	0.00191	3825550	0		853	0.0019	3003240	0		853	0.00191	1654810	0
854	0.00191	4090000	0		854	0.00192	3829390	0		854	0.0019	3006110	0		854	0.00191	1656350	0
855	0.00191	4090000	0		855	0.00192	3833070	0		855	0.0019	3008990	0		855	0.00191	1657880	0
856	0.00191	4090000	0		856	0.00192	3836760	0		856	0.00191	3011850	0		856	0.00191	1659390	0
857	0.00191	4100000	0		857	0.00192	3840450	0		857	0.00191	3014710	0		857	0.00192	1660880	0
858	0.00191	4100000	0		858	0.00192	3844140	0		858	0.00191	3017550	0		858	0.00192	1662370	0
859	0.00192	4110000	0		859	0.00193	3848350	0		859	0.00191	3020390	0		859	0.00192	1663850	0
860	0.00192	4110000	0		860	0.00193	3852050	0		860	0.00192	3023220	0		860	0.00192	1665320	0
861	0.00192	4110000	0		861	0.00193	3855730	0		861	0.00192	3026040	0		861	0.00193	1666770	0
862	0.00192	4120000	0		862	0.00193	3859410	0		862	0.00192	3028860	0		862	0.00193	1668210	0
863	0.00193	4120000	0		863	0.00194	3863100	0		863	0.00192	3031680	0		863	0.00193	1669650	0
864	0.00193	4130000	0		864	0.00194	3866780	0		864	0.00193	3034490	0		864	0.00193	1671090	0
865	0.00193	4130000	0		865	0.00194	3870450	0		865	0.00193	3037300	0		865	0.00193	1672540	0
866	0.00193	4130000	0		866	0.00194	3874130	0		866	0.00193	3040110	0		866	0.00194	1673990	0
867	0.00193	4140000	0		867	0.00194	3877800	0		867	0.00193	3042910	0		867	0.00194	1675440	0
868	0.00194	4140000	0		868	0.00195	3881460	0		868	0.00193	3045700	0		868	0.00194	1676890	0
869	0.00194	4150000	0		869	0.00195	3885120	0		869	0.00194	3048510	0		869	0.00194	1678350	0
870	0.00194	4150000	0		870	0.00195	3888790	0		870	0.00194	3051320	0		870	0.00195	1679820	0
871	0.00194	4150000	0		871	0.00195	3892450	0		871	0.00194	3054150	0		871	0.00195	1681290	0
872	0.00195	4160000	0		872	0.00196	3896110	0		872	0.00194	3056990	0		872	0.00195	1682770	0
873	0.00195	4160000	0		873	0.00196	3899760	0		873	0.00195	3059830	0		873	0.00195	1684250	0
874	0.00195	4160000	0		874	0.00196	3903400	0		874	0.00195	3062680	0		874	0.00195	1685750	0
875	0.00195	4170000	0		875	0.00196	3907040	0		875	0.00195	3065540	0		875	0.00196	1687240	0
876	0.00195	4170000	0		876	0.00196	3910660	0		876	0.00195	3068400	0		876	0.00196	1688740	0
877	0.00196	4180000	0		877	0.00197	3914280	0		877	0.00195	3071270	0		877	0.00196	1690250	0
878	0.00196	4180000	0		878	0.00197	3917890	0		878	0.00196	3074130	0		878	0.00196	1691770	0
879	0.00196	4180000	0		879	0.00197	3921490	0		879	0.00196	3077000	0		879	0.00197	1693290	0
880	0.00196	4190000	0		880	0.00197	3925080	0		880	0.00196	3079880	0		880	0.00197	1694840	0
881	0.00197	4190000	0		881	0.00198	3928670	0		881	0.00196	3082770	0		881	0.00197	1696390	0
882	0.00197	4200000	0		882	0.00198	3932260	0		882	0.00197	3085660	0		882	0.00197	1697970	0
883	0.00197	4200000	0		883	0.00198	3935830	0		883	0.00197	3088550	0		883	0.00197	1699560	0
884	0.00197	4200000	0		884	0.00198	3939410	0		884	0.00197	3091450	0		884	0.00198	1701160	0
885	0.00198	4210000	0		885	0.00199	3942980	0		885	0.00197	3094340	0		885	0.00198	1702770	0
886	0.00198	4210000	0		886	0.00199	3946550	0		886	0.00197	3097220	0		886	0.00198	1704390	0
887	0.00198	4220000	0		887	0.00199	3950110	0		887	0.00198	3100100	0		887	0.00198	1706010	0
888	0.00198	4220000	0		888	0.00199	3953680	0		888	0.00198	3102960	0		888	0.00199	1707640	0
889	0.00198	4220000	0		889	0.00199	3957250	0		889	0.00198	3105820	0		889	0.00199	1709280	0
890	0.00199	4230000	0		890	0.002	3960810	0		890	0.00198	3108680	0		890	0.00199	1710920	0
891	0.00199	4230000	0		891	0.002	3964370	0		891	0.00199	3111550	0		891	0.00199	1712560	0
892	0.00199	4230000	0		892	0.002	3967930	0		892	0.00199	3114410	0		892	0.00199	1714210	0
893	0.00199	4240000	0		893	0.002	3971480	0		893	0.00199	3117260	0		893	0.002	1715870	0
894	0.002	4240000	0		894	0.00201	3975040	0		894	0.00199	3120120	0		894	0.002	1717530	0
895	0.002	4250000	0		895	0.00201	3978600	0		895	0.002	3122970	0		895	0.002	1719200	0
896	0.002	4250000	0		896	0.00201	3982160	0		896	0.002	3125820	0		896	0.002	1720860	0
897	0.002	4250000	0		897	0.00201	3985720	0		897	0.002	3128650	0		897	0.00201	1722520	0
898	0.002	4260000	0		898	0.00201	3989290	0		898	0.002	3131470	0		898	0.00201	1724190	0
899	0.00201	4260000	0		899	0.00202	3992850	0		899	0.002	3134290	0		899	0.00201	1725850	0
900	0.00201	4270000	0		900	0.00202	3996430	0		900	0.00201	3137110	0		900	0.00201	1727510	0
901	0.00201	4270000	0		901	0.00202	4000000	0		901	0.00201	3139930	0		901	0.00202	1729180	0
902	0.00201	4270000	0		902	0.00202	4003570	0		902	0.00201	3142750	0		902	0.00202	1730840	0
903	0.00202	4280000	0		903	0.00203	4007150	0		903	0.00201	3145580	0		903	0.00202	1732500	0
904	0.00202	4280000	0		904	0.00203	4010730	0		904	0.00202	3148410	0		904	0.00202	1734160	0
905	0.00202	4290000	0		905	0.00203	4014310	0		905	0.00202	3151250	0		905	0.00202	1735810	0
906	0.00202	4290000	0		906	0.00203	4017900	0		906	0.00202	3154090	0		906	0.00203	1737470	0
907	0.00202	4290000	0		907	0.00203	4021490	0		907	0.00202	3156930	0		907	0.00203	1739120	0
908	0.00203	4300000	0		908	0.00204	4025070	0		908	0.00202	3159770	0		908	0.00203	1740770	0
909	0.00203	4300000	0		909	0.00204	4028660	0		909	0.00203	3162620	0		909	0.00203	1742420	0
910	0.00203	4310000	0		910	0.00204	4032250	0		910	0.00203	3165490	0		910	0.00204	1744070	0
911	0.00203	4310000	0		911	0.00204	4035850	0		911	0.00203	3168360	0		911	0.00204	1745720	0
912	0.00204	4310000	0		912	0.00205	4039450	0		912	0.00203	3171230	0		912	0.00204	1747370	0
913	0.00204	4320000	0		913	0.00205	4043060	0		913	0.00204	3174110	0		913	0.00204	1749020	0
914	0.00204	4320000	0		914	0.00205	4046590	0		914	0.00204	3176990	0		914	0.00204	1750660	0
915	0.00204	4320000	0		915	0.00205	4050200	0		915	0.00204	3179880	0		915	0.00205	1752300	0
916	0.00205	4330000	0		916	0.00205	4053820	0		916	0.00204	3182770	0		916	0.00205	1753940	0
917	0.00205	4330000	0		917	0.00206	4057440	0		917	0.00204	3185660	0		917	0.00205	1755560	0
918	0.00205	4340000	0		918	0.00206	4061060	0		918	0.00205	3188560	0		918	0.00205	1757180	0
919	0.00205	4340000	0		919	0.00206	4064680	0		919	0.00205	3191470	0		919	0.00206	1758800	0
920	0.00205	4340000	0		920	0.00206	4068300	0		920	0.00205	3194370	0		920	0.00206	1760400	0
921	0.00206	4350000	0		921	0.00207	4071910	0		921	0.00205	3197270	0		921	0.00206	1762010	0
922	0.00206	4350000	0		922	0.00207	4075530	0		922	0.00206	3200180	0		922	0.00206	1763620	0
923	0.00206	4360000	0		923	0.00207	4079150	0		923	0.00206	3203090	0		923	0.00206	1765230	0
924	0.00206	4360000	0		924	0.00207	4082770	0		924	0.00206	3206000	0		924	0.00207	1766820	0
925	0.00207	4360000	0		925	0.00208	4086380	0		925	0.00206	3208910	0		925	0.00207	1768410	0
926	0.00207	4370000	0		926	0.00208	4089990	0		926	0.00207	3211880	0		926	0.00207	1769990	0
927	0.00207	4370000	0		927	0.00208	4093600	0		927	0.00207	3214800	0		927	0.00207	1771560	0
928	0.00207	4380000	0		928	0.00208	4097210	0		928	0.00207	3217630	0		928	0.00208	1773110	0
929	0.00207	4380000	0		929	0.00208	4100830	0		929	0.00207	3220540	0		929	0.00208	1774660	0
930	0.00208	4380000	0		930	0.00209	4104450	0		930	0.00207	3223440	0		930	0.00208	1776190	0
931	0.00208	4390000	0		931	0.00209	4108070	0		931	0.00208	3226350	0		931	0.00208	1777720	0
932	0.00208	4390000	0		932	0.00209	4111690	0		932	0.00208	3229260	0		932	0.00209	1779250	0
933	0.00208	4390000	0		933	0.00209	4115300	0		933	0.00208	3232160	0		933	0.00209	1780940	0
934	0.00209	4400000	0		934	0.0021	4118920	0		934	0.00208	3235070	0		934	0.00209	1782450	0
935	0.00209	4400000	0		935	0.0021	4122540	0		935	0.00209	3237970	0		935	0.00209	1785190	0
936	0.00209	4410000	0		936	0.0021	4126170	0		936	0.00209	3240870	0		936	0.00209	1786680	0
937	0.00209	4410000	0		937	0.0021	4130480	0		937	0.00209	3243780	0		937	0.0021	1788160	0
938	0.00209	4410000	0		938	0.0021	4134110	0		938	0.00209	3246680	0		938	0.0021	1789640	0
939	0.0021	4420000	0		939	0.00211	4137740	0		939	0.00209	3249590	0		939	0.0021	1791110	0
940	0.0021	4420000	0		940	0.00211	4141380	0		940	0.0021	3252490	0		940	0.0021	1792570	0
941	0.0021	4430000	0		941	0.00211	4145000	0		941	0.0021	3255400	0		941	0.00211	1794040	0
942	0.0021	4430000	0		942	0.00211	4148630	0		942	0.0021	3258320	0		942	0.00211	1795490	0
943	0.00211	4430000	0		943	0.00212	4152240	0		943	0.0021	3261220	0		943	0.00211	1796950	0
944	0.00211	4440000	0		944	0.00212	4155820	0		944	0.00211	3264120	0		944	0.00211	1798400	0
945	0.00211	4440000	0		945	0.00212	4159400	0		945	0.00211	3267010	0		945	0.00211	1799840	0
946	0.00211	4440000	0		946	0.00212	4162980	0		946	0.00211	3269900	0		946	0.00212	1801280	0
947	0.00211	4450000	0		947	0.00212	4166570	0		947	0.00211	3272780	0		947	0.00212	1802710	0
948	0.00212	4450000	0		948	0.00213	4170150	0		948	0.00211	3275660	0		948	0.00212	1804140	0
949	0.00212	4460000	0		949	0.00213	4173740	0		949	0.00212	3278540	0		949	0.00212	1805570	0
950	0.00212	4460000	0		950	0.00213	4177320	0		950	0.00212	3281420	0		950	0.00213	1806990	0
951	0.00212	4460000	0		951	0.00213	4180900	0		951	0.00212	3284290	0		951	0.00213	1808410	0
952	0.00213	4470000	0		952	0.00214	4184480	0		952	0.00212	3287160	0		952	0.00213	1809820	0
953	0.00213	4470000	0		953	0.00214	4188060	0		953	0.00213	3290020	0		953	0.00213	1811230	0
954	0.00213	4480000	0		954	0.00214	4191640	0		954	0.00213	3292890	0		954	0.00213	1812630	0
955	0.00213	4480000	0		955	0.00214	4195230	0		955	0.00213	3295750	0		955	0.00214	1814020	0
956	0.00214	4480000	0		956	0.00215	4198820	0		956	0.00213	3298600	0		956	0.00214	1815410	0
957	0.00214	4490000	0		957	0.00215	4202420	0		957	0.00213	3301470	0		957	0.00214	1816800	0
958	0.00214	4490000	0		958	0.00215	4206030	0		958	0.00214	3304330	0		958	0.00214	1818190	0
959	0.00214	4500000	0		959	0.00215	4209640	0		959	0.00214	3307190	0		959	0.00215	1819580	0
960	0.00214	4500000	0		960	0.00215	4213270	0		960	0.00214	3310060	0		960	0.00215	1820960	0
961	0.00215	4500000	0		961	0.00216	4216900	0		961	0.00214	3312920	0		961	0.00215	1822330	0
962	0.00215	4510000	0		962	0.00216	4220530	0		962	0.00215	3315790	0		962	0.00215	1823710	0
963	0.00215	4510000	0		963	0.00216	4224170	0		963	0.00215	3318650	0		963	0.00215	1825080	0
964	0.00215	4510000	0		964	0.00216	4227820	0		964	0.00215	3321510	0		964	0.00216	1826450	0
965	0.00216	4520000	0		965	0.00217	4231470	0		965	0.00215	3324380	0		965	0.00216	1827820	0
966	0.00216	4520000	0		966	0.00217	4235110	0		966	0.00216	3327230	0		966	0.00216	1829200	0
967	0.00216	4530000	0		967	0.00217	4238750	0		967	0.00216	3330090	0		967	0.00216	1830570	0
968	0.00216	4530000	0		968	0.00217	4242400	0		968	0.00216	3332940	0		968	0.00217	1831940	0
969	0.00216	4530000	0		969	0.00217	4246040	0		969	0.00216	3335790	0		969	0.00217	1833320	0
970	0.00217	4540000	0		970	0.00218	4249690	0		970	0.00216	3338650	0		970	0.00217	1834700	0
971	0.00217	4540000	0		971	0.00218	4253330	0		971	0.00217	3341500	0		971	0.00217	1836080	0
972	0.00217	4550000	0		972	0.00218	4256970	0		972	0.00217	3344340	0		972	0.00218	1837470	0
973	0.00217	4550000	0		973	0.00218	4260610	0		973	0.00217	3347190	0		973	0.00218	1838850	0
974	0.00218	4550000	0		974	0.00219	4264250	0		974	0.00217	3350030	0		974	0.00218	1840230	0
975	0.00218	4560000	0		975	0.00219	4267890	0		975	0.00218	3352880	0		975	0.00218	1841600	0
976	0.00218	4560000	0		976	0.00219	4271530	0		976	0.00218	3356060	0		976	0.00218	1842980	0
977	0.00218	4560000	0		977	0.00219	4275160	0		977	0.00218	3358900	0		977	0.00219	1844370	0
978	0.00218	4570000	0		978	0.00219	4278790	0		978	0.00218	3362160	0		978	0.00219	1845760	0
979	0.00219	4570000	0		979	0.0022	4282410	0		979	0.00218	3365010	0		979	0.00219	1847120	0
980	0.00219	4580000	0		980	0.0022	4286030	0		980	0.00219	3367860	0		980	0.00219	1848500	0
981	0.00219	4580000	0		981	0.0022	4289650	0		981	0.00219	3370710	0		981	0.0022	1849890	0
982	0.00219	4580000	0		982	0.0022	4293260	0		982	0.00219	3373570	0		982	0.0022	1851290	0
983	0.0022	4590000	0		983	0.00221	4296880	0		983	0.00219	3376420	0		983	0.0022	1852690	0
984	0.0022	4590000	0		984	0.00221	4300490	0		984	0.0022	3379280	0		984	0.0022	1854100	0
985	0.0022	4590000	0		985	0.00221	4304110	0		985	0.0022	3382130	0		985	0.0022	1855520	0
986	0.0022	4600000	0		986	0.00221	4307780	0		986	0.0022	3384980	0		986	0.00221	1856940	0
987	0.00221	4600000	0		987	0.00222	4311400	0		987	0.0022	3387840	0		987	0.00221	1858370	0
988	0.00221	4610000	0		988	0.00222	4315010	0		988	0.0022	3390710	0		988	0.00221	1859810	0
989	0.00221	4610000	0		989	0.00222	4318640	0		989	0.00221	3393570	0		989	0.00221	1861470	0
990	0.00221	4610000	0		990	0.00222	4322260	0		990	0.00221	3396440	0		990	0.00222	1862920	0
991	0.00221	4620000	0		991	0.00222	4325890	0		991	0.00221	3399300	0		991	0.00222	1864380	0
992	0.00222	4620000	0		992	0.00223	4329510	0		992	0.00221	3402160	0		992	0.00222	1865850	0
993	0.00222	4630000	0		993	0.00223	4333140	0		993	0.00222	3405020	0		993	0.00222	1867330	0
994	0.00222	4630000	0		994	0.00223	4336770	0		994	0.00222	3407870	0		994	0.00222	1868810	0
995	0.00222	4630000	0		995	0.00223	4340390	0		995	0.00222	3410730	0		995	0.00223	1870290	0
996	0.00223	4640000	0		996	0.00224	4344000	0		996	0.00222	3413580	0		996	0.00223	1871770	0
997	0.00223	4640000	0		997	0.00224	4347620	0		997	0.00223	3416440	0		997	0.00223	1873260	0
998	0.00223	4640000	0		998	0.00224	4351230	0		998	0.00223	3419280	0		998	0.00223	1874750	0
999	0.00223	4650000	0		999	0.00224	4354830	0		999	0.00223	3422130	0		999	0.00224	1876250	0
1000	0.00223	4650000	0		1000	0.00224	4358440	0		1000	0.00223	3424970	0		1000	0.00224	1877750	0
1001	0.00224	4660000	0		1001	0.00225	4362050	0		1001	0.00223	3428260	0		1001	0.00224	1879250	0
1002	0.00224	4660000	0		1002	0.00225	4366140	0		1002	0.00224	3431100	0		1002	0.00224	1880760	0
1003	0.00224	4660000	0		1003	0.00225	4369750	0		1003	0.00224	3434800	0		1003	0.00225	1882280	0
1004	0.00224	4670000	0		1004	0.00225	4373350	0		1004	0.00224	3437630	0		1004	0.00225	1883800	0
1005	0.00225	4670000	0		1005	0.00226	4376950	0		1005	0.00224	3440450	0		1005	0.00225	1885320	0
1006	0.00225	4680000	0		1006	0.00226	4380550	0		1006	0.00225	3443270	0		1006	0.00225	1886860	0
1007	0.00225	4680000	0		1007	0.00226	4384150	0		1007	0.00225	3446100	0		1007	0.00225	1888400	0
1008	0.00225	4680000	0		1008	0.00226	4387740	0		1008	0.00225	3448920	0		1008	0.00226	1889960	0
1009	0.00225	4690000	0		1009	0.00226	4391340	0		1009	0.00225	3451750	0		1009	0.00226	1891530	0
1010	0.00226	4690000	0		1010	0.00227	4394940	0		1010	0.00225	3454590	0		1010	0.00226	1893110	0
1011	0.00226	4700000	0		1011	0.00227	4398540	0		1011	0.00226	3457420	0		1011	0.00226	1894710	0
1012	0.00226	4700000	0		1012	0.00227	4402140	0		1012	0.00226	3460270	0		1012	0.00227	1896320	0
1013	0.00226	4700000	0		1013	0.00227	4405740	0		1013	0.00226	3463120	0		1013	0.00227	1897950	0
1014	0.00227	4710000	0		1014	0.00228	4409350	0		1014	0.00226	3465970	0		1014	0.00227	1899580	0
1015	0.00227	4710000	0		1015	0.00228	4413690	0		1015	0.00227	3468830	0		1015	0.00227	1901220	0
1016	0.00227	4720000	0		1016	0.00228	4417300	0		1016	0.00227	3471700	0		1016	0.00227	1902860	0
1017	0.00227	4720000	0		1017	0.00228	4420920	0		1017	0.00227	3474570	0		1017	0.00228	1904500	0
1018	0.00227	4720000	0		1018	0.00228	4424540	0		1018	0.00227	3477440	0		1018	0.00228	1906150	0
1019	0.00228	4730000	0		1019	0.00229	4428160	0		1019	0.00227	3480330	0		1019	0.00228	1907850	0
1020	0.00228	4730000	0		1020	0.00229	4431790	0		1020	0.00228	3483210	0		1020	0.00228	1909500	0
1021	0.00228	4730000	0		1021	0.00229	4435430	0		1021	0.00228	3486100	0		1021	0.00229	1911150	0
1022	0.00228	4740000	0		1022	0.00229	4439070	0		1022	0.00228	3488980	0		1022	0.00229	1912800	0
1023	0.00229	4740000	0		1023	0.0023	4442720	0		1023	0.00228	3491860	0		1023	0.00229	1914460	0
1024	0.00229	4750000	0		1024	0.0023	4446360	0		1024	0.00229	3494740	0		1024	0.00229	1916110	0
1025	0.00229	4750000	0		1025	0.0023	4450000	0		1025	0.00229	3497620	0		1025	0.00229	1917770	0
1026	0.00229	4750000	0		1026	0.0023	4453650	0		1026	0.00229	3500510	0		1026	0.0023	1919440	0
1027	0.0023	4760000	0		1027	0.00231	4457290	0		1027	0.00229	3503390	0		1027	0.0023	1921120	0
1028	0.0023	4760000	0		1028	0.00231	4460940	0		1028	0.00229	3506280	0		1028	0.0023	1922800	0
1029	0.0023	4770000	0		1029	0.00231	4464590	0		1029	0.0023	3509160	0		1029	0.0023	1924480	0
1030	0.0023	4770000	0		1030	0.00231	4468250	0		1030	0.0023	3512040	0		1030	0.00231	1926180	0
1031	0.0023	4770000	0		1031	0.00231	4471900	0		1031	0.0023	3514930	0		1031	0.00231	1927870	0
1032	0.00231	4780000	0		1032	0.00232	4475560	0		1032	0.0023	3517810	0		1032	0.00231	1929550	0
1033	0.00231	4780000	0		1033	0.00232	4479220	0		1033	0.00231	3520680	0		1033	0.00231	1931240	0
1034	0.00231	4790000	0		1034	0.00232	4482880	0		1034	0.00231	3523560	0		1034	0.00231	1932920	0
1035	0.00231	4790000	0		1035	0.00232	4486530	0		1035	0.00231	3526430	0		1035	0.00232	1934590	0
1036	0.00232	4790000	0		1036	0.00233	4490190	0		1036	0.00231	3529300	0		1036	0.00232	1936260	0
1037	0.00232	4800000	0		1037	0.00233	4493840	0		1037	0.00232	3532170	0		1037	0.00232	1937920	0
1038	0.00232	4800000	0		1038	0.00233	4497490	0		1038	0.00232	3535040	0		1038	0.00232	1939570	0
1039	0.00232	4810000	0		1039	0.00233	4501140	0		1039	0.00232	3537910	0		1039	0.00233	1941230	0
1040	0.00232	4810000	0		1040	0.00233	4504780	0		1040	0.00232	3540850	0		1040	0.00233	1942880	0
1041	0.00233	4810000	0		1041	0.00234	4508430	0		1041	0.00232	3543720	0		1041	0.00233	1944530	0
1042	0.00233	4820000	0		1042	0.00234	4512060	0		1042	0.00233	3546600	0		1042	0.00233	1946180	0
1043	0.00233	4820000	0		1043	0.00234	4515700	0		1043	0.00233	3549470	0		1043	0.00234	1947820	0
1044	0.00233	4820000	0		1044	0.00234	4519330	0		1044	0.00233	3552340	0		1044	0.00234	1949460	0
1045	0.00234	4830000	0		1045	0.00235	4522950	0		1045	0.00233	3555210	0		1045	0.00234	1951100	0
1046	0.00234	4830000	0		1046	0.00235	4526580	0		1046	0.00234	3558090	0		1046	0.00234	1952740	0
1047	0.00234	4840000	0		1047	0.00235	4530190	0		1047	0.00234	3560960	0		1047	0.00234	1954380	0
1048	0.00234	4840000	0		1048	0.00235	4533810	0		1048	0.00234	3563840	0		1048	0.00235	1956010	0
1049	0.00234	4840000	0		1049	0.00235	4537430	0		1049	0.00234	3566720	0		1049	0.00235	1957650	0
1050	0.00235	4850000	0		1050	0.00236	4541040	0		1050	0.00234	3569590	0		1050	0.00235	1959280	0
1051	0.00235	4850000	0		1051	0.00236	4544640	0		1051	0.00235	3572470	0		1051	0.00235	1960920	0
1052	0.00235	4860000	0		1052	0.00236	4548250	0		1052	0.00235	3575350	0		1052	0.00236	1962560	0
1053	0.00235	4860000	0		1053	0.00236	4551860	0		1053	0.00235	3578230	0		1053	0.00236	1964210	0
1054	0.00236	4860000	0		1054	0.00237	4555460	0		1054	0.00235	3581110	0		1054	0.00236	1965850	0
1055	0.00236	4870000	0		1055	0.00237	4559070	0		1055	0.00236	3583980	0		1055	0.00236	1967490	0
1056	0.00236	4870000	0		1056	0.00237	4562670	0		1056	0.00236	3586860	0		1056	0.00236	1969120	0
1057	0.00236	4880000	0		1057	0.00237	4566270	0		1057	0.00236	3589730	0		1057	0.00237	1970750	0
1058	0.00237	4880000	0		1058	0.00238	4569870	0		1058	0.00236	3592600	0		1058	0.00237	1972380	0
1059	0.00237	4880000	0		1059	0.00238	4573470	0		1059	0.00236	3595470	0		1059	0.00237	1974010	0
1060	0.00237	4890000	0		1060	0.00238	4577070	0		1060	0.00237	3598330	0		1060	0.00237	1975630	0
1061	0.00237	4890000	0		1061	0.00238	4580670	0		1061	0.00237	3601200	0		1061	0.00238	1977250	0
1062	0.00237	4890000	0		1062	0.00238	4584260	0		1062	0.00237	3604060	0		1062	0.00238	1978870	0
1063	0.00238	4900000	0		1063	0.00239	4587860	0		1063	0.00237	3606920	0		1063	0.00238	1980500	0
1064	0.00238	4900000	0		1064	0.00239	4591460	0		1064	0.00238	3609780	0		1064	0.00238	1982120	0
1065	0.00238	4910000	0		1065	0.00239	4595070	0		1065	0.00238	3612620	0		1065	0.00238	1983730	0
1066	0.00238	4910000	0		1066	0.00239	4598670	0		1066	0.00238	3615470	0		1066	0.00239	1985340	0
1067	0.00239	4910000	0		1067	0.0024	4602270	0		1067	0.00238	3618310	0		1067	0.00239	1986940	0
1068	0.00239	4920000	0		1068	0.0024	4605870	0		1068	0.00239	3621150	0		1068	0.00239	1988540	0
1069	0.00239	4920000	0		1069	0.0024	4609470	0		1069	0.00239	3623990	0		1069	0.00239	1990130	0
1070	0.00239	4930000	0		1070	0.0024	4613070	0		1070	0.00239	3626820	0		1070	0.0024	1991710	0
1071	0.00239	4930000	0		1071	0.0024	4616670	0		1071	0.00239	3629660	0		1071	0.0024	1993280	0
1072	0.0024	4930000	0		1072	0.00241	4620280	0		1072	0.00239	3632500	0		1072	0.0024	1994850	0
1073	0.0024	4940000	0		1073	0.00241	4623880	0		1073	0.0024	3635340	0		1073	0.0024	1996420	0
1074	0.0024	4940000	0		1074	0.00241	4627490	0		1074	0.0024	3638170	0		1074	0.00241	1997990	0
1075	0.0024	4950000	0		1075	0.00241	4631100	0		1075	0.0024	3641000	0		1075	0.00241	1999560	0
1076	0.00241	4950000	0		1076	0.00242	4634710	0		1076	0.0024	3643840	0		1076	0.00241	2001130	0
1077	0.00241	4950000	0		1077	0.00242	4638320	0		1077	0.00241	3646680	0		1077	0.00241	2002700	0
1078	0.00241	4960000	0		1078	0.00242	4641930	0		1078	0.00241	3649510	0		1078	0.00241	2004270	0
1079	0.00241	4960000	0		1079	0.00242	4645550	0		1079	0.00241	3652350	0		1079	0.00242	2005850	0
1080	0.00241	4970000	0		1080	0.00242	4649160	0		1080	0.00241	3655180	0		1080	0.00242	2007430	0
1081	0.00242	4970000	0		1081	0.00243	4652780	0		1081	0.00241	3658020	0		1081	0.00242	2009010	0
1082	0.00242	4970000	0		1082	0.00243	4656380	0		1082	0.00242	3660850	0		1082	0.00242	2010600	0
1083	0.00242	4980000	0		1083	0.00243	4659990	0		1083	0.00242	3663680	0		1083	0.00243	2012200	0
1084	0.00242	4980000	0		1084	0.00243	4663600	0		1084	0.00242	3666510	0		1084	0.00243	2013800	0
1085	0.00243	4980000	0		1085	0.00244	4667210	0		1085	0.00242	3669340	0		1085	0.00243	2015410	0
1086	0.00243	4990000	0		1086	0.00244	4670810	0		1086	0.00243	3672160	0		1086	0.00243	2017020	0
1087	0.00243	4990000	0		1087	0.00244	4674410	0		1087	0.00243	3674990	0		1087	0.00243	2018640	0
1088	0.00243	5000000	0		1088	0.00244	4678000	0		1088	0.00243	3677810	0		1088	0.00244	2020250	0
1089	0.00244	5000000	0		1089	0.00244	4681590	0		1089	0.00243	3680620	0		1089	0.00244	2021880	0
1090	0.00244	5000000	0		1090	0.00245	4685170	0		1090	0.00243	3683440	0		1090	0.00244	2023500	0
1091	0.00244	5010000	0		1091	0.00245	4688750	0		1091	0.00244	3686250	0		1091	0.00244	2025130	0
1092	0.00244	5010000	0		1092	0.00245	4692330	0		1092	0.00244	3689050	0		1092	0.00245	2026750	0
1093	0.00244	5020000	0		1093	0.00245	4695910	0		1093	0.00244	3691860	0		1093	0.00245	2028370	0
1094	0.00245	5020000	0		1094	0.00246	4699490	0		1094	0.00244	3694670	0		1094	0.00245	2030000	0
1095	0.00245	5020000	0		1095	0.00246	4703080	0		1095	0.00245	3697480	0		1095	0.00245	2031630	0
1096	0.00245	5030000	0		1096	0.00246	4706660	0		1096	0.00245	3700290	0		1096	0.00245	2033270	0
1097	0.00245	5030000	0		1097	0.00246	4710260	0		1097	0.00245	3703100	0		1097	0.00246	2034920	0
1098	0.00246	5040000	0		1098	0.00247	4713860	0		1098	0.00245	3705920	0		1098	0.00246	2036560	0
1099	0.00246	5040000	0		1099	0.00247	4717440	0		1099	0.00245	3708730	0		1099	0.00246	2038210	0
1100	0.00246	5040000	0		1100	0.00247	4721010	0		1100	0.00246	3711540	0		1100	0.00246	2039850	0
1101	0.00246	5050000	0		1101	0.00247	4724600	0		1101	0.00246	3714360	0		1101	0.00247	2041500	0
1102	0.00246	5050000	0		1102	0.00247	4728190	0		1102	0.00246	3717180	0		1102	0.00247	2043140	0
1103	0.00247	5050000	0		1103	0.00248	4731790	0		1103	0.00246	3720000	0		1103	0.00247	2044770	0
1104	0.00247	5060000	0		1104	0.00248	4735400	0		1104	0.00247	3722820	0		1104	0.00247	2046400	0
1105	0.00247	5060000	0		1105	0.00248	4739010	0		1105	0.00247	3725640	0		1105	0.00247	2048020	0
1106	0.00247	5070000	0		1106	0.00248	4742620	0		1106	0.00247	3728460	0		1106	0.00248	2049630	0
1107	0.00248	5070000	0		1107	0.00249	4746240	0		1107	0.00247	3731280	0		1107	0.00248	2051230	0
1108	0.00248	5070000	0		1108	0.00249	4749860	0		1108	0.00248	3734100	0		1108	0.00248	2052820	0
1109	0.00248	5080000	0		1109	0.00249	4753480	0		1109	0.00248	3736930	0		1109	0.00248	2054410	0
1110	0.00248	5080000	0		1110	0.00249	4757110	0		1110	0.00248	3739760	0		1110	0.00249	2055990	0
1111	0.00248	5090000	0		1111	0.00249	4760750	0		1111	0.00248	3742600	0		1111	0.00249	2057570	0
1112	0.00249	5090000	0		1112	0.0025	4764390	0		1112	0.00248	3745440	0		1112	0.00249	2059140	0
1113	0.00249	5090000	0		1113	0.0025	4768040	0		1113	0.00249	3748270	0		1113	0.00249	2060720	0
1114	0.00249	5100000	0		1114	0.0025	4771690	0		1114	0.00249	3751110	0		1114	0.0025	2062310	0
1115	0.00249	5100000	0		1115	0.0025	4775340	0		1115	0.00249	3753940	0		1115	0.0025	2063890	0
1116	0.0025	5110000	0		1116	0.00251	4779000	0		1116	0.00249	3756770	0		1116	0.0025	2065470	0
1117	0.0025	5110000	0		1117	0.00251	4782650	0		1117	0.0025	3759610	0		1117	0.0025	2067050	0
1118	0.0025	5110000	0		1118	0.00251	4786310	0		1118	0.0025	3762440	0		1118	0.0025	2068630	0
1119	0.0025	5120000	0		1119	0.00251	4789960	0		1119	0.0025	3765270	0		1119	0.00251	2070210	0
1120	0.0025	5120000	0		1120	0.00251	4793610	0		1120	0.0025	3768110	0		1120	0.00251	2071790	0
1121	0.00251	5120000	0		1121	0.00252	4797270	0		1121	0.0025	3770950	0		1121	0.00251	2073370	0
1122	0.00251	5130000	0		1122	0.00252	4800930	0		1122	0.00251	3773790	0		1122	0.00251	2074960	0
1123	0.00251	5130000	0		1123	0.00252	4804290	0		1123	0.00251	3776650	0		1123	0.00252	2076540	0
1124	0.00251	5140000	0		1124	0.00252	4807940	0		1124	0.00251	3779510	0		1124	0.00252	2078130	0
1125	0.00252	5140000	0		1125	0.00253	4811580	0		1125	0.00251	3782370	0		1125	0.00252	2079720	0
1126	0.00252	5140000	0		1126	0.00253	4815220	0		1126	0.00252	3785250	0		1126	0.00252	2081990	0
1127	0.00252	5150000	0		1127	0.00253	4818850	0		1127	0.00252	3788120	0		1127	0.00252	2083580	0
1128	0.00252	5150000	0		1128	0.00253	4822480	0		1128	0.00252	3790990	0		1128	0.00253	2085170	0
1129	0.00253	5160000	0		1129	0.00254	4826100	0		1129	0.00252	3793870	0		1129	0.00253	2086760	0
1130	0.00253	5160000	0		1130	0.00254	4829730	0		1130	0.00252	3796750	0		1130	0.00253	2088340	0
1131	0.00253	5160000	0		1131	0.00254	4833350	0		1131	0.00253	3799630	0		1131	0.00253	2089920	0
1132	0.00253	5170000	0		1132	0.00254	4836980	0		1132	0.00253	3802500	0		1132	0.00254	2091500	0
1133	0.00253	5170000	0		1133	0.00254	4840610	0		1133	0.00253	3805360	0		1133	0.00254	2093070	0
1134	0.00254	5180000	0		1134	0.00255	4844240	0		1134	0.00253	3808220	0		1134	0.00254	2094650	0
1135	0.00254	5180000	0		1135	0.00255	4847870	0		1135	0.00254	3811080	0		1135	0.00254	2096210	0
1136	0.00254	5180000	0		1136	0.00255	4851500	0		1136	0.00254	3813950	0		1136	0.00254	2097770	0
1137	0.00254	5190000	0		1137	0.00255	4855130	0		1137	0.00254	3816810	0		1137	0.00255	2099330	0
1138	0.00255	5190000	0		1138	0.00256	4858760	0		1138	0.00254	3819660	0		1138	0.00255	2100880	0
1139	0.00255	5190000	0		1139	0.00256	4862190	0		1139	0.00255	3822520	0		1139	0.00255	2102420	0
1140	0.00255	5200000	0		1140	0.00256	4865830	0		1140	0.00255	3825370	0		1140	0.00255	2103960	0
1141	0.00255	5200000	0		1141	0.00256	4869470	0		1141	0.00255	3828230	0		1141	0.00256	2105490	0
1142	0.00255	5210000	0		1142	0.00256	4873110	0		1142	0.00255	3831080	0		1142	0.00256	2107020	0
1143	0.00256	5210000	0		1143	0.00257	4876760	0		1143	0.00255	3833940	0		1143	0.00256	2108540	0
1144	0.00256	5210000	0		1144	0.00257	4880400	0		1144	0.00256	3836790	0		1144	0.00256	2110060	0
1145	0.00256	5220000	0		1145	0.00257	4884040	0		1145	0.00256	3839650	0		1145	0.00257	2111570	0
1146	0.00256	5220000	0		1146	0.00257	4887680	0		1146	0.00256	3842510	0		1146	0.00257	2113070	0
1147	0.00257	5230000	0		1147	0.00258	4891310	0		1147	0.00256	3845380	0		1147	0.00257	2114570	0
1148	0.00257	5230000	0		1148	0.00258	4895800	0		1148	0.00257	3848250	0		1148	0.00257	2116060	0
1149	0.00257	5230000	0		1149	0.00258	4899430	0		1149	0.00257	3851120	0		1149	0.00257	2117550	0
1150	0.00257	5240000	0		1150	0.00258	4903040	0		1150	0.00257	3853980	0		1150	0.00258	2119040	0
1151	0.00257	5240000	0		1151	0.00258	4906660	0		1151	0.00257	3856850	0		1151	0.00258	2120540	0
1152	0.00258	5250000	0		1152	0.00259	4910270	0		1152	0.00257	3859720	0		1152	0.00258	2122040	0
1153	0.00258	5250000	0		1153	0.00259	4913870	0		1153	0.00258	3862740	0		1153	0.00258	2123530	0
1154	0.00258	5250000	0		1154	0.00259	4917480	0		1154	0.00258	3865600	0		1154	0.00259	2125030	0
1155	0.00258	5260000	0		1155	0.00259	4921080	0		1155	0.00258	3868460	0		1155	0.00259	2126520	0
1156	0.00259	5260000	0		1156	0.0026	4924680	0		1156	0.00258	3871320	0		1156	0.00259	2128010	0
1157	0.00259	5260000	0		1157	0.0026	4928280	0		1157	0.00259	3874180	0		1157	0.00259	2129500	0
1158	0.00259	5270000	0		1158	0.0026	4931880	0		1158	0.00259	3877040	0		1158	0.00259	2131000	0
1159	0.00259	5270000	0		1159	0.0026	4935480	0		1159	0.00259	3879880	0		1159	0.0026	2132490	0
1160	0.0026	5280000	0		1160	0.00261	4939090	0		1160	0.00259	3882730	0		1160	0.0026	2133980	0
1161	0.0026	5280000	0		1161	0.00261	4942690	0		1161	0.00259	3885570	0		1161	0.0026	2135470	0
1162	0.0026	5280000	0		1162	0.00261	4946300	0		1162	0.0026	3888410	0		1162	0.0026	2136970	0
1163	0.0026	5290000	0		1163	0.00261	4949910	0		1163	0.0026	3891260	0		1163	0.00261	2138460	0
1164	0.0026	5290000	0		1164	0.00261	4953510	0		1164	0.0026	3894100	0		1164	0.00261	2139950	0
1165	0.00261	5300000	0		1165	0.00262	4957130	0		1165	0.0026	3896940	0		1165	0.00261	2141450	0
1166	0.00261	5300000	0		1166	0.00262	4960740	0		1166	0.00261	3899780	0		1166	0.00261	2142940	0
1167	0.00261	5300000	0		1167	0.00262	4964350	0		1167	0.00261	3902610	0		1167	0.00261	2144440	0
1168	0.00261	5310000	0		1168	0.00262	4967960	0		1168	0.00261	3905450	0		1168	0.00262	2145900	0
1169	0.00262	5310000	0		1169	0.00263	4971570	0		1169	0.00261	3908280	0		1169	0.00262	2147400	0
1170	0.00262	5320000	0		1170	0.00263	4975180	0		1170	0.00262	3911120	0		1170	0.00262	2148900	0
1171	0.00262	5320000	0		1171	0.00263	4978790	0		1171	0.00262	3913950	0		1171	0.00262	2150400	0
1172	0.00262	5320000	0		1172	0.00263	4982410	0		1172	0.00262	3916790	0		1172	0.00263	2151900	0
1173	0.00262	5330000	0		1173	0.00263	4986030	0		1173	0.00262	3919630	0		1173	0.00263	2153410	0
1174	0.00263	5330000	0		1174	0.00264	4989650	0		1174	0.00262	3922470	0		1174	0.00263	2154910	0
1175	0.00263	5330000	0		1175	0.00264	4993260	0		1175	0.00263	3925320	0		1175	0.00263	2156410	0
1176	0.00263	5340000	0		1176	0.00264	4996880	0		1176	0.00263	3928150	0		1176	0.00263	2157920	0
1177	0.00263	5340000	0		1177	0.00264	5000490	0		1177	0.00263	3930990	0		1177	0.00264	2159430	0
1178	0.00264	5350000	0		1178	0.00265	5004090	0		1178	0.00263	3933830	0		1178	0.00264	2160940	0
1179	0.00264	5350000	0		1179	0.00265	5007690	0		1179	0.00264	3936680	0		1179	0.00264	2162460	0
1180	0.00264	5350000	0		1180	0.00265	5011290	0		1180	0.00264	3939530	0		1180	0.00264	2163970	0
1181	0.00264	5360000	0		1181	0.00265	5014890	0		1181	0.00264	3942380	0		1181	0.00265	2165480	0
1182	0.00264	5360000	0		1182	0.00265	5018480	0		1182	0.00264	3945230	0		1182	0.00265	2166990	0
1183	0.00265	5370000	0		1183	0.00266	5022070	0		1183	0.00264	3948090	0		1183	0.00265	2168500	0
1184	0.00265	5370000	0		1184	0.00266	5025660	0		1184	0.00265	3950940	0		1184	0.00265	2170020	0
1185	0.00265	5370000	0		1185	0.00266	5029250	0		1185	0.00265	3953790	0		1185	0.00266	2171540	0
1186	0.00265	5380000	0		1186	0.00266	5032840	0		1186	0.00265	3956650	0		1186	0.00266	2173050	0
1187	0.00266	5380000	0		1187	0.00267	5036430	0		1187	0.00265	3959520	0		1187	0.00266	2174570	0
1188	0.00266	5390000	0		1188	0.00267	5040030	0		1188	0.00266	3962380	0		1188	0.00266	2176100	0
1189	0.00266	5390000	0		1189	0.00267	5043620	0		1189	0.00266	3965250	0		1189	0.00266	2177590	0
1190	0.00266	5390000	0		1190	0.00267	5047220	0		1190	0.00266	3968120	0		1190	0.00267	2179080	0
1191	0.00266	5400000	0		1191	0.00267	5050820	0		1191	0.00266	3970990	0		1191	0.00267	2180560	0
1192	0.00267	5400000	0		1192	0.00268	5054420	0		1192	0.00266	3973860	0		1192	0.00267	2182040	0
1193	0.00267	5410000	0		1193	0.00268	5058020	0		1193	0.00267	3976730	0		1193	0.00267	2183530	0
1194	0.00267	5410000	0		1194	0.00268	5062940	0		1194	0.00267	3979600	0		1194	0.00268	2185020	0
1195	0.00267	5410000	0		1195	0.00268	5066560	0		1195	0.00267	3982480	0		1195	0.00268	2186500	0
1196	0.00268	5420000	0		1196	0.00269	5070170	0		1196	0.00267	3985350	0		1196	0.00268	2187990	0
1197	0.00268	5420000	0		1197	0.00269	5073790	0		1197	0.00268	3988220	0		1197	0.00268	2189480	0
1198	0.00268	5420000	0		1198	0.00269	5077420	0		1198	0.00268	3991100	0		1198	0.00268	2190990	0
1199	0.00268	5430000	0		1199	0.00269	5081050	0		1199	0.00268	3993980	0		1199	0.00269	2192510	0
1200	0.00269	5430000	0		1200	0.0027	5084690	0		1200	0.00268	3996870	0		1200	0.00269	2194030	0
1201	0.00269	5440000	0		1201	0.0027	5088320	0		1201	0.00268	3999750	0		1201	0.00269	2195560	0
1202	0.00269	5440000	0		1202	0.0027	5091960	0		1202	0.00269	4002640	0		1202	0.00269	2197110	0
1203	0.00269	5440000	0		1203	0.0027	5095600	0		1203	0.00269	4005530	0		1203	0.0027	2198660	0
1204	0.00269	5450000	0		1204	0.0027	5099240	0		1204	0.00269	4008420	0		1204	0.0027	2200220	0
1205	0.0027	5450000	0		1205	0.00271	5102880	0		1205	0.00269	4011190	0		1205	0.0027	2201790	0
1206	0.0027	5460000	0		1206	0.00271	5106520	0		1206	0.0027	4014090	0		1206	0.0027	2203350	0
1207	0.0027	5460000	0		1207	0.00271	5110160	0		1207	0.0027	4016980	0		1207	0.0027	2204910	0
1208	0.0027	5460000	0		1208	0.00271	5113800	0		1208	0.0027	4019880	0		1208	0.00271	2206480	0
1209	0.00271	5470000	0		1209	0.00272	5117430	0		1209	0.0027	4022780	0		1209	0.00271	2208050	0
1210	0.00271	5470000	0		1210	0.00272	5121070	0		1210	0.00271	4025670	0		1210	0.00271	2209620	0
1211	0.00271	5480000	0		1211	0.00272	5124710	0		1211	0.00271	4028570	0		1211	0.00271	2211200	0
1212	0.00271	5480000	0		1212	0.00272	5128350	0		1212	0.00271	4031460	0		1212	0.00272	2212770	0
1213	0.00271	5480000	0		1213	0.00272	5131980	0		1213	0.00271	4034350	0		1213	0.00272	2214350	0
1214	0.00272	5490000	0		1214	0.00273	5135610	0		1214	0.00271	4037240	0		1214	0.00272	2215940	0
1215	0.00272	5490000	0		1215	0.00273	5139240	0		1215	0.00272	4040130	0		1215	0.00272	2217520	0
1216	0.00272	5490000	0		1216	0.00273	5142870	0		1216	0.00272	4043020	0		1216	0.00272	2219120	0
1217	0.00272	5500000	0		1217	0.00273	5146490	0		1217	0.00272	4045890	0		1217	0.00273	2220720	0
1218	0.00273	5500000	0		1218	0.00274	5150730	0		1218	0.00272	4048770	0		1218	0.00273	2222320	0
1219	0.00273	5510000	0		1219	0.00274	5154350	0		1219	0.00273	4052650	0		1219	0.00273	2223930	0
1220	0.00273	5510000	0		1220	0.00274	5157960	0		1220	0.00273	4055520	0		1220	0.00273	2225550	0
1221	0.00273	5510000	0		1221	0.00274	5161570	0		1221	0.00273	4058390	0		1221	0.00274	2227160	0
1222	0.00273	5520000	0		1222	0.00274	5165190	0		1222	0.00273	4061250	0		1222	0.00274	2228780	0
1223	0.00274	5520000	0		1223	0.00275	5168800	0		1223	0.00273	4064110	0		1223	0.00274	2230400	0
1224	0.00274	5530000	0		1224	0.00275	5172410	0		1224	0.00274	4066960	0		1224	0.00274	2232030	0
1225	0.00274	5530000	0		1225	0.00275	5176030	0		1225	0.00274	4069820	0		1225	0.00275	2233660	0
1226	0.00274	5530000	0		1226	0.00275	5179640	0		1226	0.00274	4072670	0		1226	0.00275	2235290	0
1227	0.00275	5540000	0		1227	0.00276	5183250	0		1227	0.00274	4075520	0		1227	0.00275	2236920	0
1228	0.00275	5540000	0		1228	0.00276	5186870	0		1228	0.00275	4078370	0		1228	0.00275	2238550	0
1229	0.00275	5550000	0		1229	0.00276	5190480	0		1229	0.00275	4081220	0		1229	0.00275	2240180	0
1230	0.00275	5550000	0		1230	0.00276	5194100	0		1230	0.00275	4084080	0		1230	0.00276	2241810	0
1231	0.00276	5550000	0		1231	0.00277	5197720	0		1231	0.00275	4086920	0		1231	0.00276	2243440	0
1232	0.00276	5560000	0		1232	0.00277	5201340	0		1232	0.00275	4089740	0		1232	0.00276	2245070	0
1233	0.00276	5560000	0		1233	0.00277	5204960	0		1233	0.00276	4092570	0		1233	0.00276	2246690	0
1234	0.00276	5560000	0		1234	0.00277	5208580	0		1234	0.00276	4095400	0		1234	0.00277	2248310	0
1235	0.00276	5570000	0		1235	0.00277	5212200	0		1235	0.00276	4098240	0		1235	0.00277	2249940	0
1236	0.00277	5570000	0		1236	0.00278	5215820	0		1236	0.00276	4101080	0		1236	0.00277	2251560	0
1237	0.00277	5580000	0		1237	0.00278	5219450	0		1237	0.00277	4103910	0		1237	0.00277	2253190	0
1238	0.00277	5580000	0		1238	0.00278	5223070	0		1238	0.00277	4106750	0		1238	0.00277	2254830	0
1239	0.00277	5580000	0		1239	0.00278	5226700	0		1239	0.00277	4109590	0		1239	0.00278	2256460	0
1240	0.00278	5590000	0		1240	0.00279	5230320	0		1240	0.00277	4112430	0		1240	0.00278	2258090	0
1241	0.00278	5590000	0		1241	0.00279	5234120	0		1241	0.00278	4115270	0		1241	0.00278	2259720	0
1242	0.00278	5600000	0		1242	0.00279	5237750	0		1242	0.00278	4118120	0		1242	0.00278	2261360	0
1243	0.00278	5600000	0		1243	0.00279	5241380	0		1243	0.00278	4120960	0		1243	0.00279	2263000	0
1244	0.00278	5600000	0		1244	0.00279	5245010	0		1244	0.00278	4123800	0		1244	0.00279	2264630	0
1245	0.00279	5610000	0		1245	0.0028	5248630	0		1245	0.00278	4126640	0		1245	0.00279	2266270	0
1246	0.00279	5610000	0		1246	0.0028	5252260	0		1246	0.00279	4129490	0		1246	0.00279	2267900	0
1247	0.00279	5620000	0		1247	0.0028	5255890	0		1247	0.00279	4132340	0		1247	0.00279	2269540	0
1248	0.00279	5620000	0		1248	0.0028	5259520	0		1248	0.00279	4135200	0		1248	0.0028	2271170	0
1249	0.0028	5620000	0		1249	0.00281	5263140	0		1249	0.00279	4138060	0		1249	0.0028	2272810	0
1250	0.0028	5630000	0		1250	0.00281	5266770	0		1250	0.0028	4140920	0		1250	0.0028	2274450	0
1251	0.0028	5630000	0		1251	0.00281	5270400	0		1251	0.0028	4143790	0		1251	0.0028	2276080	0
1252	0.0028	5630000	0		1252	0.00281	5274030	0		1252	0.0028	4146650	0		1252	0.00281	2277720	0
1253	0.0028	5640000	0		1253	0.00281	5277650	0		1253	0.0028	4149500	0		1253	0.00281	2279360	0
1254	0.00281	5640000	0		1254	0.00282	5281280	0		1254	0.0028	4152360	0		1254	0.00281	2281000	0
1255	0.00281	5650000	0		1255	0.00282	5284900	0		1255	0.00281	4155220	0		1255	0.00281	2282630	0
1256	0.00281	5650000	0		1256	0.00282	5288520	0		1256	0.00281	4158080	0		1256	0.00282	2284260	0
1257	0.00281	5650000	0		1257	0.00282	5292130	0		1257	0.00281	4160950	0		1257	0.00282	2285890	0
1258	0.00282	5660000	0		1258	0.00283	5295750	0		1258	0.00281	4163820	0		1258	0.00282	2287510	0
1259	0.00282	5660000	0		1259	0.00283	5299370	0		1259	0.00282	4166690	0		1259	0.00282	2289130	0
1260	0.00282	5670000	0		1260	0.00283	5302980	0		1260	0.00282	4169570	0		1260	0.00282	2290820	0
1261	0.00282	5670000	0		1261	0.00283	5306600	0		1261	0.00282	4172450	0		1261	0.00283	2292430	0
1262	0.00283	5670000	0		1262	0.00284	5310210	0		1262	0.00282	4175330	0		1262	0.00283	2294040	0
1263	0.00283	5680000	0		1263	0.00284	5313820	0		1263	0.00282	4178210	0		1263	0.00283	2295650	0
1264	0.00283	5680000	0		1264	0.00284	5317430	0		1264	0.00283	4181100	0		1264	0.00283	2297260	0
1265	0.00283	5680000	0		1265	0.00284	5321040	0		1265	0.00283	4183980	0		1265	0.00284	2298860	0
1266	0.00283	5690000	0		1266	0.00284	5324650	0		1266	0.00283	4186870	0		1266	0.00284	2300470	0
1267	0.00284	5690000	0		1267	0.00285	5328260	0		1267	0.00283	4189750	0		1267	0.00284	2302070	0
1268	0.00284	5700000	0		1268	0.00285	5331860	0		1268	0.00284	4192630	0		1268	0.00284	2303680	0
1269	0.00284	5700000	0		1269	0.00285	5335470	0		1269	0.00284	4195510	0		1269	0.00284	2305290	0
1270	0.00284	5700000	0		1270	0.00285	5339080	0		1270	0.00284	4198390	0		1270	0.00285	2306890	0
1271	0.00285	5710000	0		1271	0.00286	5342700	0		1271	0.00284	4201270	0		1271	0.00285	2308500	0
1272	0.00285	5710000	0		1272	0.00286	5346300	0		1272	0.00284	4204150	0		1272	0.00285	2310120	0
1273	0.00285	5720000	0		1273	0.00286	5349910	0		1273	0.00285	4207030	0		1273	0.00285	2311740	0
1274	0.00285	5720000	0		1274	0.00286	5353510	0		1274	0.00285	4209910	0		1274	0.00286	2313360	0
1275	0.00285	5720000	0		1275	0.00286	5357110	0		1275	0.00285	4212790	0		1275	0.00286	2314980	0
1276	0.00286	5730000	0		1276	0.00287	5361960	0		1276	0.00285	4215680	0		1276	0.00286	2316600	0
1277	0.00286	5730000	0		1277	0.00287	5365550	0		1277	0.00286	4218560	0		1277	0.00286	2318220	0
1278	0.00286	5740000	0		1278	0.00287	5369140	0		1278	0.00286	4221450	0		1278	0.00286	2319840	0
1279	0.00286	5740000	0		1279	0.00287	5372730	0		1279	0.00286	4224340	0		1279	0.00287	2321470	0
1280	0.00287	5740000	0		1280	0.00288	5376320	0		1280	0.00286	4227230	0		1280	0.00287	2323090	0
1281	0.00287	5750000	0		1281	0.00288	5379910	0		1281	0.00287	4230130	0		1281	0.00287	2324720	0
1282	0.00287	5750000	0		1282	0.00288	5383490	0		1282	0.00287	4233020	0		1282	0.00287	2326340	0
1283	0.00287	5750000	0		1283	0.00288	5387080	0		1283	0.00287	4235920	0		1283	0.00288	2327960	0
1284	0.00287	5760000	0		1284	0.00288	5390670	0		1284	0.00287	4238830	0		1284	0.00288	2329570	0
1285	0.00288	5760000	0		1285	0.00289	5394270	0		1285	0.00287	4241740	0		1285	0.00288	2331180	0
1286	0.00288	5770000	0		1286	0.00289	5397860	0		1286	0.00288	4244650	0		1286	0.00288	2333320	0
1287	0.00288	5770000	0		1287	0.00289	5401460	0		1287	0.00288	4247570	0		1287	0.00288	2334920	0
1288	0.00288	5770000	0		1288	0.00289	5405060	0		1288	0.00288	4250490	0		1288	0.00289	2336520	0
1289	0.00289	5780000	0		1289	0.0029	5408670	0		1289	0.00288	4253420	0		1289	0.00289	2338120	0
1290	0.00289	5780000	0		1290	0.0029	5412280	0		1290	0.00289	4256350	0		1290	0.00289	2339700	0
1291	0.00289	5790000	0		1291	0.0029	5415890	0		1291	0.00289	4259280	0		1291	0.00289	2341270	0
1292	0.00289	5790000	0		1292	0.0029	5419510	0		1292	0.00289	4262210	0		1292	0.0029	2342830	0
1293	0.00289	5790000	0		1293	0.0029	5423130	0		1293	0.00289	4265140	0		1293	0.0029	2344390	0
1294	0.0029	5800000	0		1294	0.00291	5426760	0		1294	0.00289	4268070	0		1294	0.0029	2345940	0
1295	0.0029	5800000	0		1295	0.00291	5430390	0		1295	0.0029	4270990	0		1295	0.0029	2347480	0
1296	0.0029	5810000	0		1296	0.00291	5434020	0		1296	0.0029	4273910	0		1296	0.00291	2349020	0
1297	0.0029	5810000	0		1297	0.00291	5437660	0		1297	0.0029	4276830	0		1297	0.00291	2350550	0
1298	0.00291	5810000	0		1298	0.00292	5441300	0		1298	0.0029	4279740	0		1298	0.00291	2352090	0
1299	0.00291	5820000	0		1299	0.00292	5444940	0		1299	0.00291	4282640	0		1299	0.00291	2353620	0
1300	0.00291	5820000	0		1300	0.00292	5448590	0		1300	0.00291	4285540	0		1300	0.00291	2355280	0
1301	0.00291	5830000	0		1301	0.00292	5452240	0		1301	0.00291	4288430	0		1301	0.00292	2356810	0
1302	0.00292	5830000	0		1302	0.00293	5455880	0		1302	0.00291	4291310	0		1302	0.00292	2358340	0
1303	0.00292	5830000	0		1303	0.00293	5459520	0		1303	0.00291	4294180	0		1303	0.00292	2359870	0
1304	0.00292	5840000	0		1304	0.00293	5463170	0		1304	0.00292	4297050	0		1304	0.00292	2361400	0
1305	0.00292	5840000	0		1305	0.00293	5466810	0		1305	0.00292	4299920	0		1305	0.00293	2362930	0
1306	0.00292	5840000	0		1306	0.00293	5470460	0		1306	0.00292	4302780	0		1306	0.00293	2364450	0
1307	0.00293	5850000	0		1307	0.00294	5474100	0		1307	0.00292	4305640	0		1307	0.00293	2365980	0
1308	0.00293	5850000	0		1308	0.00294	5477750	0		1308	0.00293	4308490	0		1308	0.00293	2367500	0
1309	0.00293	5860000	0		1309	0.00294	5481410	0		1309	0.00293	4311250	0		1309	0.00293	2369010	0
1310	0.00293	5860000	0		1310	0.00294	5485070	0		1310	0.00293	4314110	0		1310	0.00294	2370520	0
1311	0.00294	5860000	0		1311	0.00295	5488730	0		1311	0.00293	4316990	0		1311	0.00294	2372030	0
1312	0.00294	5870000	0		1312	0.00295	5492390	0		1312	0.00294	4319840	0		1312	0.00294	2373530	0
1313	0.00294	5870000	0		1313	0.00295	5496050	0		1313	0.00294	4322700	0		1313	0.00294	2375030	0
1314	0.00294	5880000	0		1314	0.00295	5499700	0		1314	0.00294	4325550	0		1314	0.00295	2376520	0
1315	0.00294	5880000	0		1315	0.00295	5503350	0		1315	0.00294	4328420	0		1315	0.00295	2378010	0
1316	0.00295	5880000	0		1316	0.00296	5507000	0		1316	0.00294	4333030	0		1316	0.00295	2379500	0
1317	0.00295	5890000	0		1317	0.00296	5510650	0		1317	0.00295	4335880	0		1317	0.00295	2380990	0
1318	0.00295	5890000	0		1318	0.00296	5514090	0		1318	0.00295	4338740	0		1318	0.00295	2382470	0
1319	0.00295	5890000	0		1319	0.00296	5517740	0		1319	0.00295	4341600	0		1319	0.00296	2383950	0
1320	0.00296	5900000	0		1320	0.00297	5521380	0		1320	0.00295	4344460	0		1320	0.00296	2385430	0
1321	0.00296	5900000	0		1321	0.00297	5525020	0		1321	0.00296	4347320	0		1321	0.00296	2386910	0
1322	0.00296	5910000	0		1322	0.00297	5528670	0		1322	0.00296	4350190	0		1322	0.00296	2388400	0
1323	0.00296	5910000	0		1323	0.00297	5532300	0		1323	0.00296	4353050	0		1323	0.00297	2389880	0
1324	0.00296	5910000	0		1324	0.00297	5535940	0		1324	0.00296	4355920	0		1324	0.00297	2391380	0
1325	0.00297	5920000	0		1325	0.00298	5539570	0		1325	0.00296	4358780	0		1325	0.00297	2392880	0
1326	0.00297	5920000	0		1326	0.00298	5543190	0		1326	0.00297	4361640	0		1326	0.00297	2394380	0
1327	0.00297	5930000	0		1327	0.00298	5546820	0		1327	0.00297	4364490	0		1327	0.00298	2395890	0
1328	0.00297	5930000	0		1328	0.00298	5550440	0		1328	0.00297	4367350	0		1328	0.00298	2397400	0
1329	0.00298	5930000	0		1329	0.00299	5554070	0		1329	0.00297	4370180	0		1329	0.00298	2398910	0
1330	0.00298	5940000	0		1330	0.00299	5557690	0		1330	0.00298	4373000	0		1330	0.00298	2400430	0
1331	0.00298	5940000	0		1331	0.00299	5561320	0		1331	0.00298	4375820	0		1331	0.00298	2401950	0
1332	0.00298	5950000	0		1332	0.00299	5564940	0		1332	0.00298	4378630	0		1332	0.00299	2403480	0
1333	0.00299	5950000	0		1333	0.003	5568570	0		1333	0.00298	4381440	0		1333	0.00299	2405020	0
1334	0.00299	5950000	0		1334	0.003	5572200	0		1334	0.00298	4384250	0		1334	0.00299	2406570	0
1335	0.00299	5960000	0		1335	0.003	5575820	0		1335	0.00299	4387040	0		1335	0.00299	2408120	0
1336	0.00299	5960000	0		1336	0.003	5579450	0		1336	0.00299	4389840	0		1336	0.003	2409670	0
1337	0.00299	5970000	0		1337	0.003	5583080	0		1337	0.00299	4392640	0		1337	0.003	2411220	0
1338	0.003	5970000	0		1338	0.00301	5586710	0		1338	0.00299	4395440	0		1338	0.003	2412770	0
1339	0.003	5970000	0		1339	0.00301	5590340	0		1339	0.003	4398250	0		1339	0.003	2414320	0
1340	0.003	5980000	0		1340	0.00301	5593970	0		1340	0.003	4401060	0		1340	0.003	2415880	0
1341	0.003	5980000	0		1341	0.00301	5597600	0		1341	0.003	4403880	0		1341	0.00301	2417430	0
1342	0.00301	5990000	0		1342	0.00302	5601240	0		1342	0.003	4406720	0		1342	0.00301	2418970	0
1343	0.00301	5990000	0		1343	0.00302	5604870	0		1343	0.00301	4409560	0		1343	0.00301	2420510	0
1344	0.00301	5990000	0		1344	0.00302	5608510	0		1344	0.00301	4412400	0		1344	0.00301	2422040	0
1345	0.00301	6000000	0		1345	0.00302	5612140	0		1345	0.00301	4415250	0		1345	0.00302	2423600	0
1346	0.00301	6000000	0		1346	0.00302	5617460	0		1346	0.00301	4418100	0		1346	0.00302	2425150	0
1347	0.00302	6000000	0		1347	0.00303	5621100	0		1347	0.00301	4420950	0		1347	0.00302	2426700	0
1348	0.00302	6010000	0		1348	0.00303	5624740	0		1348	0.00302	4423800	0		1348	0.00302	2428250	0
1349	0.00302	6010000	0		1349	0.00303	5628390	0		1349	0.00302	4426650	0		1349	0.00302	2429800	0
1350	0.00302	6020000	0		1350	0.00303	5632030	0		1350	0.00302	4429500	0		1350	0.00303	2431360	0
1351	0.00303	6020000	0		1351	0.00304	5635680	0		1351	0.00302	4432350	0		1351	0.00303	2432920	0
1352	0.00303	6020000	0		1352	0.00304	5639330	0		1352	0.00303	4435200	0		1352	0.00303	2434480	0
1353	0.00303	6030000	0		1353	0.00304	5642980	0		1353	0.00303	4438050	0		1353	0.00303	2436040	0
1354	0.00303	6030000	0		1354	0.00304	5646620	0		1354	0.00303	4440890	0		1354	0.00304	2437610	0
1355	0.00303	6040000	0		1355	0.00304	5650260	0		1355	0.00303	4443730	0		1355	0.00304	2439190	0
1356	0.00304	6040000	0		1356	0.00305	5653900	0		1356	0.00303	4446570	0		1356	0.00304	2440770	0
1357	0.00304	6040000	0		1357	0.00305	5657530	0		1357	0.00304	4449410	0		1357	0.00304	2442350	0
1358	0.00304	6050000	0		1358	0.00305	5661160	0		1358	0.00304	4452240	0		1358	0.00304	2443930	0
1359	0.00304	6050000	0		1359	0.00305	5664790	0		1359	0.00304	4455080	0		1359	0.00305	2445520	0
1360	0.00305	6050000	0		1360	0.00306	5668420	0		1360	0.00304	4457920	0		1360	0.00305	2447100	0
1361	0.00305	6060000	0		1361	0.00306	5672050	0		1361	0.00305	4460770	0		1361	0.00305	2448680	0
1362	0.00305	6060000	0		1362	0.00306	5675670	0		1362	0.00305	4463620	0		1362	0.00305	2450270	0
1363	0.00305	6070000	0		1363	0.00306	5679300	0		1363	0.00305	4466480	0		1363	0.00306	2451850	0
1364	0.00306	6070000	0		1364	0.00307	5682930	0		1364	0.00305	4469340	0		1364	0.00306	2453440	0
1365	0.00306	6070000	0		1365	0.00307	5686560	0		1365	0.00305	4472210	0		1365	0.00306	2455020	0
1366	0.00306	6080000	0		1366	0.00307	5690180	0		1366	0.00306	4475080	0		1366	0.00306	2456610	0
1367	0.00306	6080000	0		1367	0.00307	5693810	0		1367	0.00306	4477960	0		1367	0.00307	2458200	0
1368	0.00306	6090000	0		1368	0.00307	5697430	0		1368	0.00306	4480850	0		1368	0.00307	2459780	0
1369	0.00307	6090000	0		1369	0.00308	5702280	0		1369	0.00306	4483740	0		1369	0.00307	2461360	0
1370	0.00307	6090000	0		1370	0.00308	5705910	0		1370	0.00307	4486640	0		1370	0.00307	2462930	0
1371	0.00307	6100000	0		1371	0.00308	5709530	0		1371	0.00307	4489540	0		1371	0.00307	2464500	0
1372	0.00307	6100000	0		1372	0.00308	5713150	0		1372	0.00307	4492440	0		1372	0.00308	2466070	0
1373	0.00308	6110000	0		1373	0.00309	5716770	0		1373	0.00307	4495350	0		1373	0.00308	2467630	0
1374	0.00308	6110000	0		1374	0.00309	5720390	0		1374	0.00307	4498250	0		1374	0.00308	2469180	0
1375	0.00308	6110000	0		1375	0.00309	5724010	0		1375	0.00308	4501160	0		1375	0.00308	2470720	0
1376	0.00308	6120000	0		1376	0.00309	5727620	0		1376	0.00308	4504080	0		1376	0.00309	2472250	0
1377	0.00308	6120000	0		1377	0.00309	5731240	0		1377	0.00308	4507000	0		1377	0.00309	2473770	0
1378	0.00309	6120000	0		1378	0.0031	5734850	0		1378	0.00308	4509950	0		1378	0.00309	2475280	0
1379	0.00309	6130000	0		1379	0.0031	5738780	0		1379	0.00309	4512870	0		1379	0.00309	2476780	0
1380	0.00309	6130000	0		1380	0.0031	5742390	0		1380	0.00309	4515790	0		1380	0.00309	2478270	0
1381	0.00309	6140000	0		1381	0.0031	5746000	0		1381	0.00309	4518690	0		1381	0.0031	2479730	0
1382	0.0031	6140000	0		1382	0.00311	5749610	0		1382	0.00309	4521600	0		1382	0.0031	2481190	0
1383	0.0031	6140000	0		1383	0.00311	5753230	0		1383	0.0031	4524500	0		1383	0.0031	2482620	0
1384	0.0031	6150000	0		1384	0.00311	5756850	0		1384	0.0031	4527410	0		1384	0.0031	2484050	0
1385	0.0031	6150000	0		1385	0.00311	5760470	0		1385	0.0031	4530300	0		1385	0.00311	2485480	0
1386	0.0031	6160000	0		1386	0.00311	5764090	0		1386	0.0031	4533200	0		1386	0.00311	2486900	0
1387	0.00311	6160000	0		1387	0.00312	5767710	0		1387	0.0031	4536080	0		1387	0.00311	2488320	0
1388	0.00311	6160000	0		1388	0.00312	5771330	0		1388	0.00311	4538970	0		1388	0.00311	2489730	0
1389	0.00311	6170000	0		1389	0.00312	5774950	0		1389	0.00311	4541850	0		1389	0.00311	2491140	0
1390	0.00311	6170000	0		1390	0.00312	5778560	0		1390	0.00311	4545780	0		1390	0.00312	2492550	0
1391	0.00312	6180000	0		1391	0.00313	5782190	0		1391	0.00311	4548660	0		1391	0.00312	2493960	0
1392	0.00312	6180000	0		1392	0.00313	5785810	0		1392	0.00312	4551530	0		1392	0.00312	2495380	0
1393	0.00312	6180000	0		1393	0.00313	5789420	0		1393	0.00312	4554400	0		1393	0.00312	2496790	0
1394	0.00312	6190000	0		1394	0.00313	5793040	0		1394	0.00312	4557270	0		1394	0.00313	2498200	0
1395	0.00312	6190000	0		1395	0.00313	5796650	0		1395	0.00312	4560140	0		1395	0.00313	2499610	0
1396	0.00313	6190000	0		1396	0.00314	5800260	0		1396	0.00312	4563020	0		1396	0.00313	2501550	0
1397	0.00313	6200000	0		1397	0.00314	5803870	0		1397	0.00313	4565890	0		1397	0.00313	2502960	0
1398	0.00313	6200000	0		1398	0.00314	5807490	0		1398	0.00313	4568770	0		1398	0.00314	2504370	0
1399	0.00313	6210000	0		1399	0.00314	5811100	0		1399	0.00313	4571650	0		1399	0.00314	2505770	0
1400	0.00314	6210000	0		1400	0.00315	5814710	0		1400	0.00313	4574530	0		1400	0.00314	2507180	0
1401	0.00314	6210000	0		1401	0.00315	5818320	0		1401	0.00314	4577420	0		1401	0.00314	2508590	0
1402	0.00314	6220000	0		1402	0.00315	5821930	0		1402	0.00314	4580310	0		1402	0.00314	2509990	0
1403	0.00314	6220000	0		1403	0.00315	5825530	0		1403	0.00314	4583200	0		1403	0.00315	2511400	0
1404	0.00315	6230000	0		1404	0.00316	5829140	0		1404	0.00314	4586090	0		1404	0.00315	2512810	0
1405	0.00315	6230000	0		1405	0.00316	5832750	0		1405	0.00314	4588980	0		1405	0.00315	2514230	0
1406	0.00315	6230000	0		1406	0.00316	5836360	0		1406	0.00315	4591870	0		1406	0.00315	2515640	0
1407	0.00315	6240000	0		1407	0.00316	5839960	0		1407	0.00315	4594770	0		1407	0.00316	2517060	0
1408	0.00315	6240000	0		1408	0.00316	5843570	0		1408	0.00315	4597670	0		1408	0.00316	2518480	0
1409	0.00316	6250000	0		1409	0.00317	5847190	0		1409	0.00315	4600560	0		1409	0.00316	2519890	0
1410	0.00316	6250000	0		1410	0.00317	5850810	0		1410	0.00316	4603460	0		1410	0.00316	2521300	0
1411	0.00316	6250000	0		1411	0.00317	5854420	0		1411	0.00316	4606360	0		1411	0.00316	2522700	0
1412	0.00316	6260000	0		1412	0.00317	5858050	0		1412	0.00316	4609410	0		1412	0.00317	2524110	0
1413	0.00317	6260000	0		1413	0.00318	5861680	0		1413	0.00316	4612310	0		1413	0.00317	2525520	0
1414	0.00317	6260000	0		1414	0.00318	5865310	0		1414	0.00317	4615190	0		1414	0.00317	2526940	0
1415	0.00317	6270000	0		1415	0.00318	5868940	0		1415	0.00317	4618070	0		1415	0.00317	2528360	0
1416	0.00317	6270000	0		1416	0.00318	5872570	0		1416	0.00317	4620950	0		1416	0.00318	2529790	0
1417	0.00317	6280000	0		1417	0.00318	5876210	0		1417	0.00317	4623810	0		1417	0.00318	2531220	0
1418	0.00318	6280000	0		1418	0.00319	5879840	0		1418	0.00317	4626680	0		1418	0.00318	2532660	0
1419	0.00318	6290000	0		1419	0.00319	5883470	0		1419	0.00318	4629540	0		1419	0.00318	2534110	0
1420	0.00318	6290000	0		1420	0.00319	5887100	0		1420	0.00318	4632400	0		1420	0.00318	2535550	0
1421	0.00318	6290000	0		1421	0.00319	5890720	0		1421	0.00318	4635260	0		1421	0.00319	2537010	0
1422	0.00319	6300000	0		1422	0.0032	5894340	0		1422	0.00318	4639510	0		1422	0.00319	2538460	0
[truncated: 8,569 more rows]

## Sheet: Sheet3
Data of manuscript "Study on the Mesomechanical Behavior and Damage Process of coal samples with Hole Defects under Eccentric Loading"
[truncated: 10,861 more rows]
